# Supplementary material for: Multi-Omics Integration Reveals PBDE-47 as an Environmental Risk Factor for Intracranial Aneurysm via F2R-Mediated Metabolic and Epigenetic Pathways
Source: Brain Sci. 2025 Oct 9;15(10):1091. doi: 10.3390/brainsci15101091 (PMC12564836; doi:10.3390/brainsci15101091)
Supplement: Supplementary file 1 [file brainsci-15-01091-s001.zip › brainsci-3794673-supplementary.xlsx]

## Sheet: Table S1
Table.S1 Data sources of exposures, mediators and outcome.
Exposures	Study ID	PMID	GWAS catalog ID/dbGaP ID	Sample size
miRNA		25791433	phs000007	5239
UKB-PPP Plasma proteins		37794186		54219
Mediators	Study ID	PMID	GWAS catalog ID	Sample size
1400 Blood metabolites		36635386	GCST90199621-GCST90201020	8299
Outcome	Study ID	PMID	GWAS catalog ID	Cases	Controls	Sample size
Intracranial aneurysms		34737426	GCST90044003	456348	456058	290

## Sheet: Table S2
Table.S2 1400 metabolites included in the study
ID	Trait	Samplesize	URL
GCST90199621	Carnitine levels	8192	http://ftp.ebi.ac.uk/pub/databases/gwas/summary_statistics/GCST90199001-GCST90200000/GCST90199621/GCST90199621_buildGRCh38.tsv.gz
GCST90199622	Benzoate levels	7306	http://ftp.ebi.ac.uk/pub/databases/gwas/summary_statistics/GCST90199001-GCST90200000/GCST90199622/GCST90199622_buildGRCh38.tsv.gz
GCST90199623	Maltotriose levels	4641	http://ftp.ebi.ac.uk/pub/databases/gwas/summary_statistics/GCST90199001-GCST90200000/GCST90199623/GCST90199623_buildGRCh38.tsv.gz
GCST90199624	Hippurate levels	8260	http://ftp.ebi.ac.uk/pub/databases/gwas/summary_statistics/GCST90199001-GCST90200000/GCST90199624/GCST90199624_buildGRCh38.tsv.gz
GCST90199625	Methionine sulfoxide levels	8243	http://ftp.ebi.ac.uk/pub/databases/gwas/summary_statistics/GCST90199001-GCST90200000/GCST90199625/GCST90199625_buildGRCh38.tsv.gz
GCST90199626	Xanthurenate levels	7965	http://ftp.ebi.ac.uk/pub/databases/gwas/summary_statistics/GCST90199001-GCST90200000/GCST90199626/GCST90199626_buildGRCh38.tsv.gz
GCST90199627	N-alpha-acetylornithine levels	5606	http://ftp.ebi.ac.uk/pub/databases/gwas/summary_statistics/GCST90199001-GCST90200000/GCST90199627/GCST90199627_buildGRCh38.tsv.gz
GCST90199628	3-methylhistidine levels	8289	http://ftp.ebi.ac.uk/pub/databases/gwas/summary_statistics/GCST90199001-GCST90200000/GCST90199628/GCST90199628_buildGRCh38.tsv.gz
GCST90199629	Glycerophosphorylcholine (GPC) levels	8212	http://ftp.ebi.ac.uk/pub/databases/gwas/summary_statistics/GCST90199001-GCST90200000/GCST90199629/GCST90199629_buildGRCh38.tsv.gz
GCST90199630	Phenylacetate levels	7059	http://ftp.ebi.ac.uk/pub/databases/gwas/summary_statistics/GCST90199001-GCST90200000/GCST90199630/GCST90199630_buildGRCh38.tsv.gz
GCST90199631	3-methyl-2-oxovalerate levels	8257	http://ftp.ebi.ac.uk/pub/databases/gwas/summary_statistics/GCST90199001-GCST90200000/GCST90199631/GCST90199631_buildGRCh38.tsv.gz
GCST90199632	Tartarate levels	7099	http://ftp.ebi.ac.uk/pub/databases/gwas/summary_statistics/GCST90199001-GCST90200000/GCST90199632/GCST90199632_buildGRCh38.tsv.gz
GCST90199633	Suberate (C8-DC) levels	6902	http://ftp.ebi.ac.uk/pub/databases/gwas/summary_statistics/GCST90199001-GCST90200000/GCST90199633/GCST90199633_buildGRCh38.tsv.gz
GCST90199634	5-hydroxylysine levels	8128	http://ftp.ebi.ac.uk/pub/databases/gwas/summary_statistics/GCST90199001-GCST90200000/GCST90199634/GCST90199634_buildGRCh38.tsv.gz
GCST90199635	3-phenylpropionate hydrocinnamate levels	7925	http://ftp.ebi.ac.uk/pub/databases/gwas/summary_statistics/GCST90199001-GCST90200000/GCST90199635/GCST90199635_buildGRCh38.tsv.gz
GCST90199636	Kynurenine levels	8244	http://ftp.ebi.ac.uk/pub/databases/gwas/summary_statistics/GCST90199001-GCST90200000/GCST90199636/GCST90199636_buildGRCh38.tsv.gz
GCST90199637	N-acetylglutamate levels	7802	http://ftp.ebi.ac.uk/pub/databases/gwas/summary_statistics/GCST90199001-GCST90200000/GCST90199637/GCST90199637_buildGRCh38.tsv.gz
GCST90199638	Glycerol 3-phosphate levels	8201	http://ftp.ebi.ac.uk/pub/databases/gwas/summary_statistics/GCST90199001-GCST90200000/GCST90199638/GCST90199638_buildGRCh38.tsv.gz
GCST90199639	Imidazole lactate levels	8256	http://ftp.ebi.ac.uk/pub/databases/gwas/summary_statistics/GCST90199001-GCST90200000/GCST90199639/GCST90199639_buildGRCh38.tsv.gz
GCST90199640	4-guanidinobutanoate levels	8144	http://ftp.ebi.ac.uk/pub/databases/gwas/summary_statistics/GCST90199001-GCST90200000/GCST90199640/GCST90199640_buildGRCh38.tsv.gz
GCST90199641	Glucuronate levels	7988	http://ftp.ebi.ac.uk/pub/databases/gwas/summary_statistics/GCST90199001-GCST90200000/GCST90199641/GCST90199641_buildGRCh38.tsv.gz
GCST90199642	Ribitol levels	8128	http://ftp.ebi.ac.uk/pub/databases/gwas/summary_statistics/GCST90199001-GCST90200000/GCST90199642/GCST90199642_buildGRCh38.tsv.gz
GCST90199643	Glycodeoxycholate levels	6877	http://ftp.ebi.ac.uk/pub/databases/gwas/summary_statistics/GCST90199001-GCST90200000/GCST90199643/GCST90199643_buildGRCh38.tsv.gz
GCST90199644	Theobromine levels	8137	http://ftp.ebi.ac.uk/pub/databases/gwas/summary_statistics/GCST90199001-GCST90200000/GCST90199644/GCST90199644_buildGRCh38.tsv.gz
GCST90199645	Quinate levels	8200	http://ftp.ebi.ac.uk/pub/databases/gwas/summary_statistics/GCST90199001-GCST90200000/GCST90199645/GCST90199645_buildGRCh38.tsv.gz
GCST90199646	Gentisate levels	8013	http://ftp.ebi.ac.uk/pub/databases/gwas/summary_statistics/GCST90199001-GCST90200000/GCST90199646/GCST90199646_buildGRCh38.tsv.gz
GCST90199647	Theophylline levels	7822	http://ftp.ebi.ac.uk/pub/databases/gwas/summary_statistics/GCST90199001-GCST90200000/GCST90199647/GCST90199647_buildGRCh38.tsv.gz
GCST90199648	1,5-anhydroglucitol (1,5-ag) levels	8139	http://ftp.ebi.ac.uk/pub/databases/gwas/summary_statistics/GCST90199001-GCST90200000/GCST90199648/GCST90199648_buildGRCh38.tsv.gz
GCST90199649	1-stearoyl-2-arachidonoyl-GPI (18:0/20:4) levels	8134	http://ftp.ebi.ac.uk/pub/databases/gwas/summary_statistics/GCST90199001-GCST90200000/GCST90199649/GCST90199649_buildGRCh38.tsv.gz
GCST90199650	Indolelactate levels	8233	http://ftp.ebi.ac.uk/pub/databases/gwas/summary_statistics/GCST90199001-GCST90200000/GCST90199650/GCST90199650_buildGRCh38.tsv.gz
GCST90199651	Docosahexaenoate DHA; 22:6n3 levels	8279	http://ftp.ebi.ac.uk/pub/databases/gwas/summary_statistics/GCST90199001-GCST90200000/GCST90199651/GCST90199651_buildGRCh38.tsv.gz
GCST90199652	1-stearoyl-2-oleoyl-GPS (18:0/18:1) levels	8055	http://ftp.ebi.ac.uk/pub/databases/gwas/summary_statistics/GCST90199001-GCST90200000/GCST90199652/GCST90199652_buildGRCh38.tsv.gz
GCST90199653	1-myristoyl-2-palmitoyl-gpc (14:0/16:0) levels	8271	http://ftp.ebi.ac.uk/pub/databases/gwas/summary_statistics/GCST90199001-GCST90200000/GCST90199653/GCST90199653_buildGRCh38.tsv.gz
GCST90199654	Paraxanthine levels in elite athletes	7840	http://ftp.ebi.ac.uk/pub/databases/gwas/summary_statistics/GCST90199001-GCST90200000/GCST90199654/GCST90199654_buildGRCh38.tsv.gz
GCST90199655	4-methyl-2-oxopentanoate levels	8255	http://ftp.ebi.ac.uk/pub/databases/gwas/summary_statistics/GCST90199001-GCST90200000/GCST90199655/GCST90199655_buildGRCh38.tsv.gz
GCST90199656	3-indoxyl sulfate levels	8242	http://ftp.ebi.ac.uk/pub/databases/gwas/summary_statistics/GCST90199001-GCST90200000/GCST90199656/GCST90199656_buildGRCh38.tsv.gz
GCST90199657	Sphingosine 1-phosphate levels	8246	http://ftp.ebi.ac.uk/pub/databases/gwas/summary_statistics/GCST90199001-GCST90200000/GCST90199657/GCST90199657_buildGRCh38.tsv.gz
GCST90199658	Alpha-hydroxyisocaproate levels	8250	http://ftp.ebi.ac.uk/pub/databases/gwas/summary_statistics/GCST90199001-GCST90200000/GCST90199658/GCST90199658_buildGRCh38.tsv.gz
GCST90199659	1-stearoyl-GPI (18:0) levels	8260	http://ftp.ebi.ac.uk/pub/databases/gwas/summary_statistics/GCST90199001-GCST90200000/GCST90199659/GCST90199659_buildGRCh38.tsv.gz
GCST90199660	1,2-dipalmitoyl-gpc (16:0/16:0) levels	8264	http://ftp.ebi.ac.uk/pub/databases/gwas/summary_statistics/GCST90199001-GCST90200000/GCST90199660/GCST90199660_buildGRCh38.tsv.gz
GCST90199661	Maleate levels	8171	http://ftp.ebi.ac.uk/pub/databases/gwas/summary_statistics/GCST90199001-GCST90200000/GCST90199661/GCST90199661_buildGRCh38.tsv.gz
GCST90199662	Isovalerate (i5:0) levels	7862	http://ftp.ebi.ac.uk/pub/databases/gwas/summary_statistics/GCST90199001-GCST90200000/GCST90199662/GCST90199662_buildGRCh38.tsv.gz
GCST90199663	4-acetylphenol sulfate levels	7135	http://ftp.ebi.ac.uk/pub/databases/gwas/summary_statistics/GCST90199001-GCST90200000/GCST90199663/GCST90199663_buildGRCh38.tsv.gz
GCST90199664	Phenyllactate (PLA) levels in elite athletes	8235	http://ftp.ebi.ac.uk/pub/databases/gwas/summary_statistics/GCST90199001-GCST90200000/GCST90199664/GCST90199664_buildGRCh38.tsv.gz
GCST90199665	N-acetylaspartate (naa) levels	8148	http://ftp.ebi.ac.uk/pub/databases/gwas/summary_statistics/GCST90199001-GCST90200000/GCST90199665/GCST90199665_buildGRCh38.tsv.gz
GCST90199666	Palmitoylcarnitine levels (Metabolon platform)	8256	http://ftp.ebi.ac.uk/pub/databases/gwas/summary_statistics/GCST90199001-GCST90200000/GCST90199666/GCST90199666_buildGRCh38.tsv.gz
GCST90199667	Erythritol levels in elite athletes	8167	http://ftp.ebi.ac.uk/pub/databases/gwas/summary_statistics/GCST90199001-GCST90200000/GCST90199667/GCST90199667_buildGRCh38.tsv.gz
GCST90199668	Hexanoylcarnitine levels (Biocrates platform)	8242	http://ftp.ebi.ac.uk/pub/databases/gwas/summary_statistics/GCST90199001-GCST90200000/GCST90199668/GCST90199668_buildGRCh38.tsv.gz
GCST90199669	Acetylcarnitine levels (Biocrates platform)	8262	http://ftp.ebi.ac.uk/pub/databases/gwas/summary_statistics/GCST90199001-GCST90200000/GCST90199669/GCST90199669_buildGRCh38.tsv.gz
GCST90199670	Iminodiacetate (IDA) levels	8213	http://ftp.ebi.ac.uk/pub/databases/gwas/summary_statistics/GCST90199001-GCST90200000/GCST90199670/GCST90199670_buildGRCh38.tsv.gz
GCST90199671	Cysteine s-sulfate levels	8229	http://ftp.ebi.ac.uk/pub/databases/gwas/summary_statistics/GCST90199001-GCST90200000/GCST90199671/GCST90199671_buildGRCh38.tsv.gz
GCST90199672	Oxalate (ethanedioate) levels	8181	http://ftp.ebi.ac.uk/pub/databases/gwas/summary_statistics/GCST90199001-GCST90200000/GCST90199672/GCST90199672_buildGRCh38.tsv.gz
GCST90199673	DHEAS levels	8228	http://ftp.ebi.ac.uk/pub/databases/gwas/summary_statistics/GCST90199001-GCST90200000/GCST90199673/GCST90199673_buildGRCh38.tsv.gz
GCST90199674	3-hydroxymyristate levels	8235	http://ftp.ebi.ac.uk/pub/databases/gwas/summary_statistics/GCST90199001-GCST90200000/GCST90199674/GCST90199674_buildGRCh38.tsv.gz
GCST90199675	Homoarginine levels	8265	http://ftp.ebi.ac.uk/pub/databases/gwas/summary_statistics/GCST90199001-GCST90200000/GCST90199675/GCST90199675_buildGRCh38.tsv.gz
GCST90199676	1-oleoylglycerol (18:1) levels	8225	http://ftp.ebi.ac.uk/pub/databases/gwas/summary_statistics/GCST90199001-GCST90200000/GCST90199676/GCST90199676_buildGRCh38.tsv.gz
GCST90199677	3-methyl-2-oxobutyrate levels	8254	http://ftp.ebi.ac.uk/pub/databases/gwas/summary_statistics/GCST90199001-GCST90200000/GCST90199677/GCST90199677_buildGRCh38.tsv.gz
GCST90199678	Tartronate (hydroxymalonate) levels	8125	http://ftp.ebi.ac.uk/pub/databases/gwas/summary_statistics/GCST90199001-GCST90200000/GCST90199678/GCST90199678_buildGRCh38.tsv.gz
GCST90199679	2,3-dihydroxypyridine levels	6496	http://ftp.ebi.ac.uk/pub/databases/gwas/summary_statistics/GCST90199001-GCST90200000/GCST90199679/GCST90199679_buildGRCh38.tsv.gz
GCST90199680	3-hydroxyoctanoate levels	8182	http://ftp.ebi.ac.uk/pub/databases/gwas/summary_statistics/GCST90199001-GCST90200000/GCST90199680/GCST90199680_buildGRCh38.tsv.gz
GCST90199681	2-hydroxyoctanoate levels	8224	http://ftp.ebi.ac.uk/pub/databases/gwas/summary_statistics/GCST90199001-GCST90200000/GCST90199681/GCST90199681_buildGRCh38.tsv.gz
GCST90199682	Homocitrulline levels	7998	http://ftp.ebi.ac.uk/pub/databases/gwas/summary_statistics/GCST90199001-GCST90200000/GCST90199682/GCST90199682_buildGRCh38.tsv.gz
GCST90199683	Indoleacetate levels	8208	http://ftp.ebi.ac.uk/pub/databases/gwas/summary_statistics/GCST90199001-GCST90200000/GCST90199683/GCST90199683_buildGRCh38.tsv.gz
GCST90199684	1-linoleoylglycerol (18:2) levels	8212	http://ftp.ebi.ac.uk/pub/databases/gwas/summary_statistics/GCST90199001-GCST90200000/GCST90199684/GCST90199684_buildGRCh38.tsv.gz
GCST90199685	2-linoleoylglycerol (18:2) levels	6378	http://ftp.ebi.ac.uk/pub/databases/gwas/summary_statistics/GCST90199001-GCST90200000/GCST90199685/GCST90199685_buildGRCh38.tsv.gz
GCST90199686	Indolepropionate levels	8153	http://ftp.ebi.ac.uk/pub/databases/gwas/summary_statistics/GCST90199001-GCST90200000/GCST90199686/GCST90199686_buildGRCh38.tsv.gz
GCST90199687	Threonate levels	8151	http://ftp.ebi.ac.uk/pub/databases/gwas/summary_statistics/GCST90199001-GCST90200000/GCST90199687/GCST90199687_buildGRCh38.tsv.gz
GCST90199688	N-acetylglycine levels	8250	http://ftp.ebi.ac.uk/pub/databases/gwas/summary_statistics/GCST90199001-GCST90200000/GCST90199688/GCST90199688_buildGRCh38.tsv.gz
GCST90199689	Glycolithocholate levels	7158	http://ftp.ebi.ac.uk/pub/databases/gwas/summary_statistics/GCST90199001-GCST90200000/GCST90199689/GCST90199689_buildGRCh38.tsv.gz
GCST90199690	EDTA levels	8239	http://ftp.ebi.ac.uk/pub/databases/gwas/summary_statistics/GCST90199001-GCST90200000/GCST90199690/GCST90199690_buildGRCh38.tsv.gz
GCST90199691	1-methylhistidine levels	8226	http://ftp.ebi.ac.uk/pub/databases/gwas/summary_statistics/GCST90199001-GCST90200000/GCST90199691/GCST90199691_buildGRCh38.tsv.gz
GCST90199692	Citramalate levels	7125	http://ftp.ebi.ac.uk/pub/databases/gwas/summary_statistics/GCST90199001-GCST90200000/GCST90199692/GCST90199692_buildGRCh38.tsv.gz
GCST90199693	3-hydroxydecanoate levels	8239	http://ftp.ebi.ac.uk/pub/databases/gwas/summary_statistics/GCST90199001-GCST90200000/GCST90199693/GCST90199693_buildGRCh38.tsv.gz
GCST90199694	1,3-dimethylurate levels	7444	http://ftp.ebi.ac.uk/pub/databases/gwas/summary_statistics/GCST90199001-GCST90200000/GCST90199694/GCST90199694_buildGRCh38.tsv.gz
GCST90199695	Galactonate levels	7518	http://ftp.ebi.ac.uk/pub/databases/gwas/summary_statistics/GCST90199001-GCST90200000/GCST90199695/GCST90199695_buildGRCh38.tsv.gz
GCST90199696	Trigonelline levels	8272	http://ftp.ebi.ac.uk/pub/databases/gwas/summary_statistics/GCST90199001-GCST90200000/GCST90199696/GCST90199696_buildGRCh38.tsv.gz
GCST90199697	Dodecanedioate levels	8240	http://ftp.ebi.ac.uk/pub/databases/gwas/summary_statistics/GCST90199001-GCST90200000/GCST90199697/GCST90199697_buildGRCh38.tsv.gz
GCST90199698	Isobutyrylcarnitine (c4) levels	8243	http://ftp.ebi.ac.uk/pub/databases/gwas/summary_statistics/GCST90199001-GCST90200000/GCST90199698/GCST90199698_buildGRCh38.tsv.gz
GCST90199699	3-methylxanthine levels	8085	http://ftp.ebi.ac.uk/pub/databases/gwas/summary_statistics/GCST90199001-GCST90200000/GCST90199699/GCST90199699_buildGRCh38.tsv.gz
GCST90199700	3-hydroxylaurate levels	8206	http://ftp.ebi.ac.uk/pub/databases/gwas/summary_statistics/GCST90199001-GCST90200000/GCST90199700/GCST90199700_buildGRCh38.tsv.gz
GCST90199701	Pyridoxate levels	8089	http://ftp.ebi.ac.uk/pub/databases/gwas/summary_statistics/GCST90199001-GCST90200000/GCST90199701/GCST90199701_buildGRCh38.tsv.gz
GCST90199702	5-hydroxyhexanoate levels	7097	http://ftp.ebi.ac.uk/pub/databases/gwas/summary_statistics/GCST90199001-GCST90200000/GCST90199702/GCST90199702_buildGRCh38.tsv.gz
GCST90199703	Gamma-glutamylvaline levels	8179	http://ftp.ebi.ac.uk/pub/databases/gwas/summary_statistics/GCST90199001-GCST90200000/GCST90199703/GCST90199703_buildGRCh38.tsv.gz
GCST90199704	3-hydroxysebacate levels	7325	http://ftp.ebi.ac.uk/pub/databases/gwas/summary_statistics/GCST90199001-GCST90200000/GCST90199704/GCST90199704_buildGRCh38.tsv.gz
GCST90199705	Propionylglycine levels	7311	http://ftp.ebi.ac.uk/pub/databases/gwas/summary_statistics/GCST90199001-GCST90200000/GCST90199705/GCST90199705_buildGRCh38.tsv.gz
GCST90199706	Butyrylglycine levels	6044	http://ftp.ebi.ac.uk/pub/databases/gwas/summary_statistics/GCST90199001-GCST90200000/GCST90199706/GCST90199706_buildGRCh38.tsv.gz
GCST90199707	Pro-hydroxy-pro levels	8208	http://ftp.ebi.ac.uk/pub/databases/gwas/summary_statistics/GCST90199001-GCST90200000/GCST90199707/GCST90199707_buildGRCh38.tsv.gz
GCST90199708	Propionylcarnitine (c3) levels	8273	http://ftp.ebi.ac.uk/pub/databases/gwas/summary_statistics/GCST90199001-GCST90200000/GCST90199708/GCST90199708_buildGRCh38.tsv.gz
GCST90199709	Adrenate (22:4n6) levels	8279	http://ftp.ebi.ac.uk/pub/databases/gwas/summary_statistics/GCST90199001-GCST90200000/GCST90199709/GCST90199709_buildGRCh38.tsv.gz
GCST90199710	Docosatrienoate (22:3n3) levels	6511	http://ftp.ebi.ac.uk/pub/databases/gwas/summary_statistics/GCST90199001-GCST90200000/GCST90199710/GCST90199710_buildGRCh38.tsv.gz
GCST90199711	Docosadienoate (22:2n6) levels	8264	http://ftp.ebi.ac.uk/pub/databases/gwas/summary_statistics/GCST90199001-GCST90200000/GCST90199711/GCST90199711_buildGRCh38.tsv.gz
GCST90199712	3-carboxy-4-methyl-5-propyl-2-furanpropanoate (cmpf) levels	8270	http://ftp.ebi.ac.uk/pub/databases/gwas/summary_statistics/GCST90199001-GCST90200000/GCST90199712/GCST90199712_buildGRCh38.tsv.gz
GCST90199713	Docosapentaenoate n3 DPA; 22:5n3 levels	8284	http://ftp.ebi.ac.uk/pub/databases/gwas/summary_statistics/GCST90199001-GCST90200000/GCST90199713/GCST90199713_buildGRCh38.tsv.gz
GCST90199714	3-hydroxy-2-ethylpropionate levels	8238	http://ftp.ebi.ac.uk/pub/databases/gwas/summary_statistics/GCST90199001-GCST90200000/GCST90199714/GCST90199714_buildGRCh38.tsv.gz
GCST90199715	Myristoleate (14:1n5) levels	8255	http://ftp.ebi.ac.uk/pub/databases/gwas/summary_statistics/GCST90199001-GCST90200000/GCST90199715/GCST90199715_buildGRCh38.tsv.gz
GCST90199716	10-undecenoate (11:1n1) levels	8243	http://ftp.ebi.ac.uk/pub/databases/gwas/summary_statistics/GCST90199001-GCST90200000/GCST90199716/GCST90199716_buildGRCh38.tsv.gz
GCST90199717	1-methyl-4-imidazoleacetate levels	8090	http://ftp.ebi.ac.uk/pub/databases/gwas/summary_statistics/GCST90199001-GCST90200000/GCST90199717/GCST90199717_buildGRCh38.tsv.gz
GCST90199718	Sebacate (C10-DC) levels	7926	http://ftp.ebi.ac.uk/pub/databases/gwas/summary_statistics/GCST90199001-GCST90200000/GCST90199718/GCST90199718_buildGRCh38.tsv.gz
GCST90199719	Tauro-beta-muricholate levels	4661	http://ftp.ebi.ac.uk/pub/databases/gwas/summary_statistics/GCST90199001-GCST90200000/GCST90199719/GCST90199719_buildGRCh38.tsv.gz
GCST90199720	Octanoylcarnitine (c8) levels	8226	http://ftp.ebi.ac.uk/pub/databases/gwas/summary_statistics/GCST90199001-GCST90200000/GCST90199720/GCST90199720_buildGRCh38.tsv.gz
GCST90199721	Stearidonate (18:4n3) levels	8240	http://ftp.ebi.ac.uk/pub/databases/gwas/summary_statistics/GCST90199001-GCST90200000/GCST90199721/GCST90199721_buildGRCh38.tsv.gz
GCST90199722	Decanoylcarnitine (C10) levels	8225	http://ftp.ebi.ac.uk/pub/databases/gwas/summary_statistics/GCST90199001-GCST90200000/GCST90199722/GCST90199722_buildGRCh38.tsv.gz
GCST90199723	5-dodecenoate (12:1n7) levels	8248	http://ftp.ebi.ac.uk/pub/databases/gwas/summary_statistics/GCST90199001-GCST90200000/GCST90199723/GCST90199723_buildGRCh38.tsv.gz
GCST90199724	N-acetylisoleucine levels	7223	http://ftp.ebi.ac.uk/pub/databases/gwas/summary_statistics/GCST90199001-GCST90200000/GCST90199724/GCST90199724_buildGRCh38.tsv.gz
GCST90199725	Campesterol levels	5300	http://ftp.ebi.ac.uk/pub/databases/gwas/summary_statistics/GCST90199001-GCST90200000/GCST90199725/GCST90199725_buildGRCh38.tsv.gz
GCST90199726	N-acetylthreonine levels	8223	http://ftp.ebi.ac.uk/pub/databases/gwas/summary_statistics/GCST90199001-GCST90200000/GCST90199726/GCST90199726_buildGRCh38.tsv.gz
GCST90199727	1-oleoyl-GPC (18:1) levels	8257	http://ftp.ebi.ac.uk/pub/databases/gwas/summary_statistics/GCST90199001-GCST90200000/GCST90199727/GCST90199727_buildGRCh38.tsv.gz
GCST90199728	10-nonadecenoate (19:1n9) levels	8277	http://ftp.ebi.ac.uk/pub/databases/gwas/summary_statistics/GCST90199001-GCST90200000/GCST90199728/GCST90199728_buildGRCh38.tsv.gz
GCST90199729	Piperine levels	8155	http://ftp.ebi.ac.uk/pub/databases/gwas/summary_statistics/GCST90199001-GCST90200000/GCST90199729/GCST90199729_buildGRCh38.tsv.gz
GCST90199730	Carnitine C14 levels	8241	http://ftp.ebi.ac.uk/pub/databases/gwas/summary_statistics/GCST90199001-GCST90200000/GCST90199730/GCST90199730_buildGRCh38.tsv.gz
GCST90199731	10-heptadecenoate (17:1n7) levels	8282	http://ftp.ebi.ac.uk/pub/databases/gwas/summary_statistics/GCST90199001-GCST90200000/GCST90199731/GCST90199731_buildGRCh38.tsv.gz
GCST90199732	1-stearoyl-gpc (18:0) levels	8240	http://ftp.ebi.ac.uk/pub/databases/gwas/summary_statistics/GCST90199001-GCST90200000/GCST90199732/GCST90199732_buildGRCh38.tsv.gz
GCST90199733	1-palmitoyl-GPC (16:0) levels	8232	http://ftp.ebi.ac.uk/pub/databases/gwas/summary_statistics/GCST90199001-GCST90200000/GCST90199733/GCST90199733_buildGRCh38.tsv.gz
GCST90199734	Hyocholate levels	5782	http://ftp.ebi.ac.uk/pub/databases/gwas/summary_statistics/GCST90199001-GCST90200000/GCST90199734/GCST90199734_buildGRCh38.tsv.gz
GCST90199735	N-acetylhistidine levels	7054	http://ftp.ebi.ac.uk/pub/databases/gwas/summary_statistics/GCST90199001-GCST90200000/GCST90199735/GCST90199735_buildGRCh38.tsv.gz
GCST90199736	Alpha-hydroxyisovalerate levels	8208	http://ftp.ebi.ac.uk/pub/databases/gwas/summary_statistics/GCST90199001-GCST90200000/GCST90199736/GCST90199736_buildGRCh38.tsv.gz
GCST90199737	N-acetylproline levels	7100	http://ftp.ebi.ac.uk/pub/databases/gwas/summary_statistics/GCST90199001-GCST90200000/GCST90199737/GCST90199737_buildGRCh38.tsv.gz
GCST90199738	Stachydrine levels	8297	http://ftp.ebi.ac.uk/pub/databases/gwas/summary_statistics/GCST90199001-GCST90200000/GCST90199738/GCST90199738_buildGRCh38.tsv.gz
GCST90199739	Salicyluric glucuronide levels	5190	http://ftp.ebi.ac.uk/pub/databases/gwas/summary_statistics/GCST90199001-GCST90200000/GCST90199739/GCST90199739_buildGRCh38.tsv.gz
GCST90199740	P-cresol sulfate levels	8183	http://ftp.ebi.ac.uk/pub/databases/gwas/summary_statistics/GCST90199001-GCST90200000/GCST90199740/GCST90199740_buildGRCh38.tsv.gz
GCST90199741	Gamma-glutamylglycine levels	8263	http://ftp.ebi.ac.uk/pub/databases/gwas/summary_statistics/GCST90199001-GCST90200000/GCST90199741/GCST90199741_buildGRCh38.tsv.gz
GCST90199742	1-linoleoyl-gpc (18:2) levels	8262	http://ftp.ebi.ac.uk/pub/databases/gwas/summary_statistics/GCST90199001-GCST90200000/GCST90199742/GCST90199742_buildGRCh38.tsv.gz
GCST90199743	Stearoylcarnitine levels	8133	http://ftp.ebi.ac.uk/pub/databases/gwas/summary_statistics/GCST90199001-GCST90200000/GCST90199743/GCST90199743_buildGRCh38.tsv.gz
GCST90199744	Eicosenoate (20:1) levels	8277	http://ftp.ebi.ac.uk/pub/databases/gwas/summary_statistics/GCST90199001-GCST90200000/GCST90199744/GCST90199744_buildGRCh38.tsv.gz
GCST90199745	Aconitate [cis or trans] levels	8262	http://ftp.ebi.ac.uk/pub/databases/gwas/summary_statistics/GCST90199001-GCST90200000/GCST90199745/GCST90199745_buildGRCh38.tsv.gz
GCST90199746	Erythronate levels	8198	http://ftp.ebi.ac.uk/pub/databases/gwas/summary_statistics/GCST90199001-GCST90200000/GCST90199746/GCST90199746_buildGRCh38.tsv.gz
GCST90199747	Isovalerylcarnitine (C5) levels	8266	http://ftp.ebi.ac.uk/pub/databases/gwas/summary_statistics/GCST90199001-GCST90200000/GCST90199747/GCST90199747_buildGRCh38.tsv.gz
GCST90199748	Linolenate [alpha or gamma; (18:3n3 or 6)] levels	8257	http://ftp.ebi.ac.uk/pub/databases/gwas/summary_statistics/GCST90199001-GCST90200000/GCST90199748/GCST90199748_buildGRCh38.tsv.gz
GCST90199749	Gamma-glutamylthreonine levels	8231	http://ftp.ebi.ac.uk/pub/databases/gwas/summary_statistics/GCST90199001-GCST90200000/GCST90199749/GCST90199749_buildGRCh38.tsv.gz
GCST90199750	Laurylcarnitine levels	8241	http://ftp.ebi.ac.uk/pub/databases/gwas/summary_statistics/GCST90199001-GCST90200000/GCST90199750/GCST90199750_buildGRCh38.tsv.gz
GCST90199751	Gamma-glutamylmethionine levels	8237	http://ftp.ebi.ac.uk/pub/databases/gwas/summary_statistics/GCST90199001-GCST90200000/GCST90199751/GCST90199751_buildGRCh38.tsv.gz
GCST90199752	Epiandrosterone sulfate levels	8174	http://ftp.ebi.ac.uk/pub/databases/gwas/summary_statistics/GCST90199001-GCST90200000/GCST90199752/GCST90199752_buildGRCh38.tsv.gz
GCST90199753	Gamma-glutamyltryptophan levels	7902	http://ftp.ebi.ac.uk/pub/databases/gwas/summary_statistics/GCST90199001-GCST90200000/GCST90199753/GCST90199753_buildGRCh38.tsv.gz
GCST90199754	7-methylxanthine levels	8019	http://ftp.ebi.ac.uk/pub/databases/gwas/summary_statistics/GCST90199001-GCST90200000/GCST90199754/GCST90199754_buildGRCh38.tsv.gz
GCST90199755	3,7-dimethylurate levels	6894	http://ftp.ebi.ac.uk/pub/databases/gwas/summary_statistics/GCST90199001-GCST90200000/GCST90199755/GCST90199755_buildGRCh38.tsv.gz
GCST90199756	1,7-dimethyluric acid levels	7950	http://ftp.ebi.ac.uk/pub/databases/gwas/summary_statistics/GCST90199001-GCST90200000/GCST90199756/GCST90199756_buildGRCh38.tsv.gz
GCST90199757	1,3,7-trimethylurate levels	7446	http://ftp.ebi.ac.uk/pub/databases/gwas/summary_statistics/GCST90199001-GCST90200000/GCST90199757/GCST90199757_buildGRCh38.tsv.gz
GCST90199758	N4-acetylcytidine levels	7425	http://ftp.ebi.ac.uk/pub/databases/gwas/summary_statistics/GCST90199001-GCST90200000/GCST90199758/GCST90199758_buildGRCh38.tsv.gz
GCST90199759	Indolebutyrate levels	4423	http://ftp.ebi.ac.uk/pub/databases/gwas/summary_statistics/GCST90199001-GCST90200000/GCST90199759/GCST90199759_buildGRCh38.tsv.gz
GCST90199760	5-acetylamino-6-amino-3-methyluracil levels	8006	http://ftp.ebi.ac.uk/pub/databases/gwas/summary_statistics/GCST90199001-GCST90200000/GCST90199760/GCST90199760_buildGRCh38.tsv.gz
GCST90199761	N1-methylinosine levels	8147	http://ftp.ebi.ac.uk/pub/databases/gwas/summary_statistics/GCST90199001-GCST90200000/GCST90199761/GCST90199761_buildGRCh38.tsv.gz
GCST90199762	N6-carbamoylthreonyladenosine levels	8176	http://ftp.ebi.ac.uk/pub/databases/gwas/summary_statistics/GCST90199001-GCST90200000/GCST90199762/GCST90199762_buildGRCh38.tsv.gz
GCST90199763	1-methylxanthine levels	7959	http://ftp.ebi.ac.uk/pub/databases/gwas/summary_statistics/GCST90199001-GCST90200000/GCST90199763/GCST90199763_buildGRCh38.tsv.gz
GCST90199764	N2,n2-dimethylguanosine levels	8210	http://ftp.ebi.ac.uk/pub/databases/gwas/summary_statistics/GCST90199001-GCST90200000/GCST90199764/GCST90199764_buildGRCh38.tsv.gz
GCST90199765	4-hydroxyhippurate levels	8259	http://ftp.ebi.ac.uk/pub/databases/gwas/summary_statistics/GCST90199001-GCST90200000/GCST90199765/GCST90199765_buildGRCh38.tsv.gz
GCST90199766	3-(3-amino-3-carboxypropyl)uridine levels	7679	http://ftp.ebi.ac.uk/pub/databases/gwas/summary_statistics/GCST90199001-GCST90200000/GCST90199766/GCST90199766_buildGRCh38.tsv.gz
GCST90199767	5,6-dihydrouridine levels	8210	http://ftp.ebi.ac.uk/pub/databases/gwas/summary_statistics/GCST90199001-GCST90200000/GCST90199767/GCST90199767_buildGRCh38.tsv.gz
GCST90199768	Phenylacetylglutamine levels	8251	http://ftp.ebi.ac.uk/pub/databases/gwas/summary_statistics/GCST90199001-GCST90200000/GCST90199768/GCST90199768_buildGRCh38.tsv.gz
GCST90199769	3-hydroxydodecanedioate levels	7168	http://ftp.ebi.ac.uk/pub/databases/gwas/summary_statistics/GCST90199001-GCST90200000/GCST90199769/GCST90199769_buildGRCh38.tsv.gz
GCST90199770	1-arachidonylglycerol (20:4) levels	7650	http://ftp.ebi.ac.uk/pub/databases/gwas/summary_statistics/GCST90199001-GCST90200000/GCST90199770/GCST90199770_buildGRCh38.tsv.gz
GCST90199771	7-methylguanine levels	8239	http://ftp.ebi.ac.uk/pub/databases/gwas/summary_statistics/GCST90199001-GCST90200000/GCST90199771/GCST90199771_buildGRCh38.tsv.gz
GCST90199772	1-stearoyl-GPE (18:0) levels	8270	http://ftp.ebi.ac.uk/pub/databases/gwas/summary_statistics/GCST90199001-GCST90200000/GCST90199772/GCST90199772_buildGRCh38.tsv.gz
GCST90199773	Phenol sulfate levels	8249	http://ftp.ebi.ac.uk/pub/databases/gwas/summary_statistics/GCST90199001-GCST90200000/GCST90199773/GCST90199773_buildGRCh38.tsv.gz
GCST90199774	Oleoylcarnitine levels	8260	http://ftp.ebi.ac.uk/pub/databases/gwas/summary_statistics/GCST90199001-GCST90200000/GCST90199774/GCST90199774_buildGRCh38.tsv.gz
GCST90199775	Gamma-glutamylisoleucine levels	8267	http://ftp.ebi.ac.uk/pub/databases/gwas/summary_statistics/GCST90199001-GCST90200000/GCST90199775/GCST90199775_buildGRCh38.tsv.gz
GCST90199776	Malonylcarnitine levels	5822	http://ftp.ebi.ac.uk/pub/databases/gwas/summary_statistics/GCST90199001-GCST90200000/GCST90199776/GCST90199776_buildGRCh38.tsv.gz
GCST90199777	1-palmitoleoyl-GPC (16:1) levels	8227	http://ftp.ebi.ac.uk/pub/databases/gwas/summary_statistics/GCST90199001-GCST90200000/GCST90199777/GCST90199777_buildGRCh38.tsv.gz
GCST90199778	N-methyl-2-pyridone-5-carboxamide levels	8177	http://ftp.ebi.ac.uk/pub/databases/gwas/summary_statistics/GCST90199001-GCST90200000/GCST90199778/GCST90199778_buildGRCh38.tsv.gz
GCST90199779	Gamma-glutamyl-2-aminobutyrate levels	7826	http://ftp.ebi.ac.uk/pub/databases/gwas/summary_statistics/GCST90199001-GCST90200000/GCST90199779/GCST90199779_buildGRCh38.tsv.gz
GCST90199780	1-stearoyl-GPG (18:0) levels	6806	http://ftp.ebi.ac.uk/pub/databases/gwas/summary_statistics/GCST90199001-GCST90200000/GCST90199780/GCST90199780_buildGRCh38.tsv.gz
GCST90199781	Hexanoylglycine levels	6015	http://ftp.ebi.ac.uk/pub/databases/gwas/summary_statistics/GCST90199001-GCST90200000/GCST90199781/GCST90199781_buildGRCh38.tsv.gz
GCST90199782	Glutamine degradant levels	8293	http://ftp.ebi.ac.uk/pub/databases/gwas/summary_statistics/GCST90199001-GCST90200000/GCST90199782/GCST90199782_buildGRCh38.tsv.gz
GCST90199783	5-methyluridine (ribothymidine) levels	8168	http://ftp.ebi.ac.uk/pub/databases/gwas/summary_statistics/GCST90199001-GCST90200000/GCST90199783/GCST90199783_buildGRCh38.tsv.gz
GCST90199784	Cysteine-glutathione disulfide levels	7812	http://ftp.ebi.ac.uk/pub/databases/gwas/summary_statistics/GCST90199001-GCST90200000/GCST90199784/GCST90199784_buildGRCh38.tsv.gz
GCST90199785	Isovalerylglycine levels	7100	http://ftp.ebi.ac.uk/pub/databases/gwas/summary_statistics/GCST90199001-GCST90200000/GCST90199785/GCST90199785_buildGRCh38.tsv.gz
GCST90199786	2-hydroxy-3-methylvalerate levels	8246	http://ftp.ebi.ac.uk/pub/databases/gwas/summary_statistics/GCST90199001-GCST90200000/GCST90199786/GCST90199786_buildGRCh38.tsv.gz
GCST90199787	Homostachydrine levels	8248	http://ftp.ebi.ac.uk/pub/databases/gwas/summary_statistics/GCST90199001-GCST90200000/GCST90199787/GCST90199787_buildGRCh38.tsv.gz
GCST90199788	1-arachidonoyl-gpc (20:4n6) levels	8267	http://ftp.ebi.ac.uk/pub/databases/gwas/summary_statistics/GCST90199001-GCST90200000/GCST90199788/GCST90199788_buildGRCh38.tsv.gz
GCST90199789	2-palmitoyl-GPC (16:0) levels	8249	http://ftp.ebi.ac.uk/pub/databases/gwas/summary_statistics/GCST90199001-GCST90200000/GCST90199789/GCST90199789_buildGRCh38.tsv.gz
GCST90199790	2-palmitoleoyl-GPC (16:1) levels	6697	http://ftp.ebi.ac.uk/pub/databases/gwas/summary_statistics/GCST90199001-GCST90200000/GCST90199790/GCST90199790_buildGRCh38.tsv.gz
GCST90199791	1-arachidonoyl-GPE (20:4n6) levels	8270	http://ftp.ebi.ac.uk/pub/databases/gwas/summary_statistics/GCST90199001-GCST90200000/GCST90199791/GCST90199791_buildGRCh38.tsv.gz
GCST90199792	1-palmitoyl-GPE (16:0) levels	8276	http://ftp.ebi.ac.uk/pub/databases/gwas/summary_statistics/GCST90199001-GCST90200000/GCST90199792/GCST90199792_buildGRCh38.tsv.gz
GCST90199793	1-linoleoyl-GPE (18:2) levels	8279	http://ftp.ebi.ac.uk/pub/databases/gwas/summary_statistics/GCST90199001-GCST90200000/GCST90199793/GCST90199793_buildGRCh38.tsv.gz
GCST90199794	1-oleoyl-GPE (18:1) levels	8283	http://ftp.ebi.ac.uk/pub/databases/gwas/summary_statistics/GCST90199001-GCST90200000/GCST90199794/GCST90199794_buildGRCh38.tsv.gz
GCST90199795	2-hydroxypalmitate levels	8247	http://ftp.ebi.ac.uk/pub/databases/gwas/summary_statistics/GCST90199001-GCST90200000/GCST90199795/GCST90199795_buildGRCh38.tsv.gz
GCST90199796	Docosapentaenoate (n6 DPA; 22:5n6) levels	7540	http://ftp.ebi.ac.uk/pub/databases/gwas/summary_statistics/GCST90199001-GCST90200000/GCST90199796/GCST90199796_buildGRCh38.tsv.gz
GCST90199797	Gulonate levels	7731	http://ftp.ebi.ac.uk/pub/databases/gwas/summary_statistics/GCST90199001-GCST90200000/GCST90199797/GCST90199797_buildGRCh38.tsv.gz
GCST90199798	Isobutyrylglycine levels	7465	http://ftp.ebi.ac.uk/pub/databases/gwas/summary_statistics/GCST90199001-GCST90200000/GCST90199798/GCST90199798_buildGRCh38.tsv.gz
GCST90199799	Glutarylcarnitine (c5-dc) levels	8238	http://ftp.ebi.ac.uk/pub/databases/gwas/summary_statistics/GCST90199001-GCST90200000/GCST90199799/GCST90199799_buildGRCh38.tsv.gz
GCST90199800	Carnitine C5:1 levels	8097	http://ftp.ebi.ac.uk/pub/databases/gwas/summary_statistics/GCST90199001-GCST90200000/GCST90199800/GCST90199800_buildGRCh38.tsv.gz
GCST90199801	Hydroquinone sulfate levels	7682	http://ftp.ebi.ac.uk/pub/databases/gwas/summary_statistics/GCST90199001-GCST90200000/GCST90199801/GCST90199801_buildGRCh38.tsv.gz
GCST90199802	Beta-hydroxyisovaleroylcarnitine levels	8232	http://ftp.ebi.ac.uk/pub/databases/gwas/summary_statistics/GCST90199001-GCST90200000/GCST90199802/GCST90199802_buildGRCh38.tsv.gz
GCST90199803	Catechol sulfate levels	8242	http://ftp.ebi.ac.uk/pub/databases/gwas/summary_statistics/GCST90199001-GCST90200000/GCST90199803/GCST90199803_buildGRCh38.tsv.gz
GCST90199804	7-alpha-hydroxy-3-oxo-4-cholestenoate (7-hoca) levels	8236	http://ftp.ebi.ac.uk/pub/databases/gwas/summary_statistics/GCST90199001-GCST90200000/GCST90199804/GCST90199804_buildGRCh38.tsv.gz
GCST90199805	Octadecanedioate levels	8223	http://ftp.ebi.ac.uk/pub/databases/gwas/summary_statistics/GCST90199001-GCST90200000/GCST90199805/GCST90199805_buildGRCh38.tsv.gz
GCST90199806	Tetradecanedioate (C14-DC) levels	8268	http://ftp.ebi.ac.uk/pub/databases/gwas/summary_statistics/GCST90199001-GCST90200000/GCST90199806/GCST90199806_buildGRCh38.tsv.gz
GCST90199807	Hexadecanedioate (C16-DC) levels	8260	http://ftp.ebi.ac.uk/pub/databases/gwas/summary_statistics/GCST90199001-GCST90200000/GCST90199807/GCST90199807_buildGRCh38.tsv.gz
GCST90199808	Glycerophosphoethanolamine levels	8231	http://ftp.ebi.ac.uk/pub/databases/gwas/summary_statistics/GCST90199001-GCST90200000/GCST90199808/GCST90199808_buildGRCh38.tsv.gz
GCST90199809	Taurolithocholate 3-sulfate levels	8124	http://ftp.ebi.ac.uk/pub/databases/gwas/summary_statistics/GCST90199001-GCST90200000/GCST90199809/GCST90199809_buildGRCh38.tsv.gz
GCST90199810	1-palmitoyl-GPI (16:0) levels	8246	http://ftp.ebi.ac.uk/pub/databases/gwas/summary_statistics/GCST90199001-GCST90200000/GCST90199810/GCST90199810_buildGRCh38.tsv.gz
GCST90199811	Glycolithocholate sulfate levels	8165	http://ftp.ebi.ac.uk/pub/databases/gwas/summary_statistics/GCST90199001-GCST90200000/GCST90199811/GCST90199811_buildGRCh38.tsv.gz
GCST90199812	3-(3-hydroxyphenyl)propionate levels	7304	http://ftp.ebi.ac.uk/pub/databases/gwas/summary_statistics/GCST90199001-GCST90200000/GCST90199812/GCST90199812_buildGRCh38.tsv.gz
GCST90199813	Deoxycarnitine levels	8271	http://ftp.ebi.ac.uk/pub/databases/gwas/summary_statistics/GCST90199001-GCST90200000/GCST90199813/GCST90199813_buildGRCh38.tsv.gz
GCST90199814	Alpha-hydroxycaproate levels	5169	http://ftp.ebi.ac.uk/pub/databases/gwas/summary_statistics/GCST90199001-GCST90200000/GCST90199814/GCST90199814_buildGRCh38.tsv.gz
GCST90199815	1-ribosyl-imidazoleacetate levels	8205	http://ftp.ebi.ac.uk/pub/databases/gwas/summary_statistics/GCST90199001-GCST90200000/GCST90199815/GCST90199815_buildGRCh38.tsv.gz
GCST90199816	3,4-dihydroxybutyrate levels	8142	http://ftp.ebi.ac.uk/pub/databases/gwas/summary_statistics/GCST90199001-GCST90200000/GCST90199816/GCST90199816_buildGRCh38.tsv.gz
GCST90199817	Indoleacetylglutamine levels	6161	http://ftp.ebi.ac.uk/pub/databases/gwas/summary_statistics/GCST90199001-GCST90200000/GCST90199817/GCST90199817_buildGRCh38.tsv.gz
GCST90199818	Mannitol/sorbitol levels	8211	http://ftp.ebi.ac.uk/pub/databases/gwas/summary_statistics/GCST90199001-GCST90200000/GCST90199818/GCST90199818_buildGRCh38.tsv.gz
GCST90199819	Tryptophan betaine levels	8216	http://ftp.ebi.ac.uk/pub/databases/gwas/summary_statistics/GCST90199001-GCST90200000/GCST90199819/GCST90199819_buildGRCh38.tsv.gz
GCST90199820	Dihomo-linolenate (20:3n3 or n6) levels	8273	http://ftp.ebi.ac.uk/pub/databases/gwas/summary_statistics/GCST90199001-GCST90200000/GCST90199820/GCST90199820_buildGRCh38.tsv.gz
GCST90199821	1-linoleoyl-GPI (18:2) levels	8268	http://ftp.ebi.ac.uk/pub/databases/gwas/summary_statistics/GCST90199001-GCST90200000/GCST90199821/GCST90199821_buildGRCh38.tsv.gz
GCST90199822	1-oleoyl-GPI (18:1) levels	8252	http://ftp.ebi.ac.uk/pub/databases/gwas/summary_statistics/GCST90199001-GCST90200000/GCST90199822/GCST90199822_buildGRCh38.tsv.gz
GCST90199823	O-cresol sulfate levels	7315	http://ftp.ebi.ac.uk/pub/databases/gwas/summary_statistics/GCST90199001-GCST90200000/GCST90199823/GCST90199823_buildGRCh38.tsv.gz
GCST90199824	4-vinylphenol sulfate levels	8280	http://ftp.ebi.ac.uk/pub/databases/gwas/summary_statistics/GCST90199001-GCST90200000/GCST90199824/GCST90199824_buildGRCh38.tsv.gz
GCST90199825	Pyrraline levels	7920	http://ftp.ebi.ac.uk/pub/databases/gwas/summary_statistics/GCST90199001-GCST90200000/GCST90199825/GCST90199825_buildGRCh38.tsv.gz
GCST90199826	N6-acetyllysine levels	8242	http://ftp.ebi.ac.uk/pub/databases/gwas/summary_statistics/GCST90199001-GCST90200000/GCST90199826/GCST90199826_buildGRCh38.tsv.gz
GCST90199827	Thymol sulfate levels	8063	http://ftp.ebi.ac.uk/pub/databases/gwas/summary_statistics/GCST90199001-GCST90200000/GCST90199827/GCST90199827_buildGRCh38.tsv.gz
GCST90199828	N-acetylserine levels	8217	http://ftp.ebi.ac.uk/pub/databases/gwas/summary_statistics/GCST90199001-GCST90200000/GCST90199828/GCST90199828_buildGRCh38.tsv.gz
GCST90199829	3-methyladipate levels	6958	http://ftp.ebi.ac.uk/pub/databases/gwas/summary_statistics/GCST90199001-GCST90200000/GCST90199829/GCST90199829_buildGRCh38.tsv.gz
GCST90199830	4-ethylphenylsulfate levels	8139	http://ftp.ebi.ac.uk/pub/databases/gwas/summary_statistics/GCST90199001-GCST90200000/GCST90199830/GCST90199830_buildGRCh38.tsv.gz
GCST90199831	1-stearoyl-2-oleoyl-GPE (18:0/18:1) levels	8273	http://ftp.ebi.ac.uk/pub/databases/gwas/summary_statistics/GCST90199001-GCST90200000/GCST90199831/GCST90199831_buildGRCh38.tsv.gz
GCST90199832	Dimethylarginine (sdma + adma) levels	8233	http://ftp.ebi.ac.uk/pub/databases/gwas/summary_statistics/GCST90199001-GCST90200000/GCST90199832/GCST90199832_buildGRCh38.tsv.gz
GCST90199833	Hexanoylglutamine levels	8128	http://ftp.ebi.ac.uk/pub/databases/gwas/summary_statistics/GCST90199001-GCST90200000/GCST90199833/GCST90199833_buildGRCh38.tsv.gz
GCST90199834	Gamma-glutamylalanine levels	7518	http://ftp.ebi.ac.uk/pub/databases/gwas/summary_statistics/GCST90199001-GCST90200000/GCST90199834/GCST90199834_buildGRCh38.tsv.gz
GCST90199835	5alpha-androstan-3beta,17beta-diol disulfate levels	8199	http://ftp.ebi.ac.uk/pub/databases/gwas/summary_statistics/GCST90199001-GCST90200000/GCST90199835/GCST90199835_buildGRCh38.tsv.gz
GCST90199836	N-methylproline levels	8299	http://ftp.ebi.ac.uk/pub/databases/gwas/summary_statistics/GCST90199001-GCST90200000/GCST90199836/GCST90199836_buildGRCh38.tsv.gz
GCST90199837	Carotenoid levels (cryptoxanthin)	8226	http://ftp.ebi.ac.uk/pub/databases/gwas/summary_statistics/GCST90199001-GCST90200000/GCST90199837/GCST90199837_buildGRCh38.tsv.gz
GCST90199838	5alpha-pregnan-3beta,20alpha-diol disulfate levels	8130	http://ftp.ebi.ac.uk/pub/databases/gwas/summary_statistics/GCST90199001-GCST90200000/GCST90199838/GCST90199838_buildGRCh38.tsv.gz
GCST90199839	Taurocholenate sulfate levels	8249	http://ftp.ebi.ac.uk/pub/databases/gwas/summary_statistics/GCST90199001-GCST90200000/GCST90199839/GCST90199839_buildGRCh38.tsv.gz
GCST90199840	Pregnenediol disulfate (C21H34O8S2) levels	8245	http://ftp.ebi.ac.uk/pub/databases/gwas/summary_statistics/GCST90199001-GCST90200000/GCST90199840/GCST90199840_buildGRCh38.tsv.gz
GCST90199841	Glycocholenate sulfate levels	8250	http://ftp.ebi.ac.uk/pub/databases/gwas/summary_statistics/GCST90199001-GCST90200000/GCST90199841/GCST90199841_buildGRCh38.tsv.gz
GCST90199842	Androstenediol (3beta,17beta) disulfate (1) levels	8222	http://ftp.ebi.ac.uk/pub/databases/gwas/summary_statistics/GCST90199001-GCST90200000/GCST90199842/GCST90199842_buildGRCh38.tsv.gz
GCST90199843	Chiro-inositol levels	4429	http://ftp.ebi.ac.uk/pub/databases/gwas/summary_statistics/GCST90199001-GCST90200000/GCST90199843/GCST90199843_buildGRCh38.tsv.gz
GCST90199844	1-palmitoyl-2-linoleoyl-GPE (16:0/18:2) levels	8266	http://ftp.ebi.ac.uk/pub/databases/gwas/summary_statistics/GCST90199001-GCST90200000/GCST90199844/GCST90199844_buildGRCh38.tsv.gz
GCST90199845	Sphinganine-1-phosphate levels	8126	http://ftp.ebi.ac.uk/pub/databases/gwas/summary_statistics/GCST90199001-GCST90200000/GCST90199845/GCST90199845_buildGRCh38.tsv.gz
GCST90199846	Glycosyl-N-stearoyl-sphingosine (d18:1/18:0) levels	8233	http://ftp.ebi.ac.uk/pub/databases/gwas/summary_statistics/GCST90199001-GCST90200000/GCST90199846/GCST90199846_buildGRCh38.tsv.gz
GCST90199847	4-allylphenol sulfate levels	8240	http://ftp.ebi.ac.uk/pub/databases/gwas/summary_statistics/GCST90199001-GCST90200000/GCST90199847/GCST90199847_buildGRCh38.tsv.gz
GCST90199848	Succinylcarnitine levels	8212	http://ftp.ebi.ac.uk/pub/databases/gwas/summary_statistics/GCST90199001-GCST90200000/GCST90199848/GCST90199848_buildGRCh38.tsv.gz
GCST90199849	21-hydroxypregnenolone disulfate levels	8132	http://ftp.ebi.ac.uk/pub/databases/gwas/summary_statistics/GCST90199001-GCST90200000/GCST90199849/GCST90199849_buildGRCh38.tsv.gz
GCST90199850	5alpha-androstan-3alpha,17alpha-diol monosulfate levels	5524	http://ftp.ebi.ac.uk/pub/databases/gwas/summary_statistics/GCST90199001-GCST90200000/GCST90199850/GCST90199850_buildGRCh38.tsv.gz
GCST90199851	Androstenediol (3beta,17beta) disulfate (2) levels	8205	http://ftp.ebi.ac.uk/pub/databases/gwas/summary_statistics/GCST90199001-GCST90200000/GCST90199851/GCST90199851_buildGRCh38.tsv.gz
GCST90199852	5alpha-androstan-3beta,17alpha-diol disulfate levels	7103	http://ftp.ebi.ac.uk/pub/databases/gwas/summary_statistics/GCST90199001-GCST90200000/GCST90199852/GCST90199852_buildGRCh38.tsv.gz
GCST90199853	5alpha-pregnan-3beta,20beta-diol monosulfate (1) levels	7772	http://ftp.ebi.ac.uk/pub/databases/gwas/summary_statistics/GCST90199001-GCST90200000/GCST90199853/GCST90199853_buildGRCh38.tsv.gz
GCST90199854	5alpha-pregnan-3beta,20alpha-diol monosulfate (2) levels	8028	http://ftp.ebi.ac.uk/pub/databases/gwas/summary_statistics/GCST90199001-GCST90200000/GCST90199854/GCST90199854_buildGRCh38.tsv.gz
GCST90199855	5alpha-androstan-3beta,17beta-diol monosulfate (2) levels	7066	http://ftp.ebi.ac.uk/pub/databases/gwas/summary_statistics/GCST90199001-GCST90200000/GCST90199855/GCST90199855_buildGRCh38.tsv.gz
GCST90199856	Androstenediol (3alpha, 17alpha) monosulfate (3) levels	8192	http://ftp.ebi.ac.uk/pub/databases/gwas/summary_statistics/GCST90199001-GCST90200000/GCST90199856/GCST90199856_buildGRCh38.tsv.gz
GCST90199857	5alpha-pregnan-diol disulfate levels	4110	http://ftp.ebi.ac.uk/pub/databases/gwas/summary_statistics/GCST90199001-GCST90200000/GCST90199857/GCST90199857_buildGRCh38.tsv.gz
GCST90199858	5alpha-androstan-3alpha,17beta-diol monosulfate (1) levels	7608	http://ftp.ebi.ac.uk/pub/databases/gwas/summary_statistics/GCST90199001-GCST90200000/GCST90199858/GCST90199858_buildGRCh38.tsv.gz
GCST90199859	5alpha-androstan-3alpha,17beta-diol disulfate levels	5082	http://ftp.ebi.ac.uk/pub/databases/gwas/summary_statistics/GCST90199001-GCST90200000/GCST90199859/GCST90199859_buildGRCh38.tsv.gz
GCST90199860	Andro steroid monosulfate C19H28O6S (1) levels	7415	http://ftp.ebi.ac.uk/pub/databases/gwas/summary_statistics/GCST90199001-GCST90200000/GCST90199860/GCST90199860_buildGRCh38.tsv.gz
GCST90199861	Pregnenediol sulfate (C21H34O5S) levels	8260	http://ftp.ebi.ac.uk/pub/databases/gwas/summary_statistics/GCST90199001-GCST90200000/GCST90199861/GCST90199861_buildGRCh38.tsv.gz
GCST90199862	4-hydroxycoumarin levels	6944	http://ftp.ebi.ac.uk/pub/databases/gwas/summary_statistics/GCST90199001-GCST90200000/GCST90199862/GCST90199862_buildGRCh38.tsv.gz
GCST90199863	16a-hydroxy DHEA 3-sulfate levels	8236	http://ftp.ebi.ac.uk/pub/databases/gwas/summary_statistics/GCST90199001-GCST90200000/GCST90199863/GCST90199863_buildGRCh38.tsv.gz
GCST90199864	Gamma-CEHC levels	8258	http://ftp.ebi.ac.uk/pub/databases/gwas/summary_statistics/GCST90199001-GCST90200000/GCST90199864/GCST90199864_buildGRCh38.tsv.gz
GCST90199865	2-hydroxyglutarate levels	7769	http://ftp.ebi.ac.uk/pub/databases/gwas/summary_statistics/GCST90199001-GCST90200000/GCST90199865/GCST90199865_buildGRCh38.tsv.gz
GCST90199866	N-acetyl-beta-alanine levels	8231	http://ftp.ebi.ac.uk/pub/databases/gwas/summary_statistics/GCST90199001-GCST90200000/GCST90199866/GCST90199866_buildGRCh38.tsv.gz
GCST90199867	Tridecenedioate (C13:1-DC) levels	8231	http://ftp.ebi.ac.uk/pub/databases/gwas/summary_statistics/GCST90199001-GCST90200000/GCST90199867/GCST90199867_buildGRCh38.tsv.gz
GCST90199868	N-acetyl-3-methylhistidine levels	7018	http://ftp.ebi.ac.uk/pub/databases/gwas/summary_statistics/GCST90199001-GCST90200000/GCST90199868/GCST90199868_buildGRCh38.tsv.gz
GCST90199869	2-hydroxyhippurate levels	8241	http://ftp.ebi.ac.uk/pub/databases/gwas/summary_statistics/GCST90199001-GCST90200000/GCST90199869/GCST90199869_buildGRCh38.tsv.gz
GCST90199870	4-cholesten-3-one levels	6990	http://ftp.ebi.ac.uk/pub/databases/gwas/summary_statistics/GCST90199001-GCST90200000/GCST90199870/GCST90199870_buildGRCh38.tsv.gz
GCST90199871	Androstenediol (3beta,17beta) monosulfate (2) levels	7811	http://ftp.ebi.ac.uk/pub/databases/gwas/summary_statistics/GCST90199001-GCST90200000/GCST90199871/GCST90199871_buildGRCh38.tsv.gz
GCST90199872	Androstenediol (3beta,17beta) monosulfate (1) levels	8229	http://ftp.ebi.ac.uk/pub/databases/gwas/summary_statistics/GCST90199001-GCST90200000/GCST90199872/GCST90199872_buildGRCh38.tsv.gz
GCST90199873	Pregnenolone sulfate levels	7772	http://ftp.ebi.ac.uk/pub/databases/gwas/summary_statistics/GCST90199001-GCST90200000/GCST90199873/GCST90199873_buildGRCh38.tsv.gz
GCST90199874	S-methylmethionine levels	6674	http://ftp.ebi.ac.uk/pub/databases/gwas/summary_statistics/GCST90199001-GCST90200000/GCST90199874/GCST90199874_buildGRCh38.tsv.gz
GCST90199875	13-HODE + 9-HODE levels	8207	http://ftp.ebi.ac.uk/pub/databases/gwas/summary_statistics/GCST90199001-GCST90200000/GCST90199875/GCST90199875_buildGRCh38.tsv.gz
GCST90199876	Palmitoyl sphingomyelin (d18:1/16:0) levels	8269	http://ftp.ebi.ac.uk/pub/databases/gwas/summary_statistics/GCST90199001-GCST90200000/GCST90199876/GCST90199876_buildGRCh38.tsv.gz
GCST90199877	Indole-3-carboxylate levels	4989	http://ftp.ebi.ac.uk/pub/databases/gwas/summary_statistics/GCST90199001-GCST90200000/GCST90199877/GCST90199877_buildGRCh38.tsv.gz
GCST90199878	Sphingomyelin (d18:1/18:1, d18:2/18:0) levels	8267	http://ftp.ebi.ac.uk/pub/databases/gwas/summary_statistics/GCST90199001-GCST90200000/GCST90199878/GCST90199878_buildGRCh38.tsv.gz
GCST90199879	Ergothioneine levels	8210	http://ftp.ebi.ac.uk/pub/databases/gwas/summary_statistics/GCST90199001-GCST90200000/GCST90199879/GCST90199879_buildGRCh38.tsv.gz
GCST90199880	Cis-4-decenoylcarnitine (C10:1) levels	8239	http://ftp.ebi.ac.uk/pub/databases/gwas/summary_statistics/GCST90199001-GCST90200000/GCST90199880/GCST90199880_buildGRCh38.tsv.gz
GCST90199881	5-(galactosylhydroxy)-L-lysine levels	6898	http://ftp.ebi.ac.uk/pub/databases/gwas/summary_statistics/GCST90199001-GCST90200000/GCST90199881/GCST90199881_buildGRCh38.tsv.gz
GCST90199882	2s,3R-dihydroxybutyrate levels	8252	http://ftp.ebi.ac.uk/pub/databases/gwas/summary_statistics/GCST90199001-GCST90200000/GCST90199882/GCST90199882_buildGRCh38.tsv.gz
GCST90199883	Cysteinylglycine disulfide levels	8216	http://ftp.ebi.ac.uk/pub/databases/gwas/summary_statistics/GCST90199001-GCST90200000/GCST90199883/GCST90199883_buildGRCh38.tsv.gz
GCST90199884	2,3-dihydroxyisovalerate levels	8268	http://ftp.ebi.ac.uk/pub/databases/gwas/summary_statistics/GCST90199001-GCST90200000/GCST90199884/GCST90199884_buildGRCh38.tsv.gz
GCST90199885	Alpha-ketoglutaramate levels	8210	http://ftp.ebi.ac.uk/pub/databases/gwas/summary_statistics/GCST90199001-GCST90200000/GCST90199885/GCST90199885_buildGRCh38.tsv.gz
GCST90199886	3-methylglutaconate levels	8197	http://ftp.ebi.ac.uk/pub/databases/gwas/summary_statistics/GCST90199001-GCST90200000/GCST90199886/GCST90199886_buildGRCh38.tsv.gz
GCST90199887	(16 or 17)-methylstearate (a19:0 or i19:0) levels	8239	http://ftp.ebi.ac.uk/pub/databases/gwas/summary_statistics/GCST90199001-GCST90200000/GCST90199887/GCST90199887_buildGRCh38.tsv.gz
GCST90199888	Cinnamoylglycine levels	7824	http://ftp.ebi.ac.uk/pub/databases/gwas/summary_statistics/GCST90199001-GCST90200000/GCST90199888/GCST90199888_buildGRCh38.tsv.gz
GCST90199889	2R,3R-dihydroxybutyrate levels	8223	http://ftp.ebi.ac.uk/pub/databases/gwas/summary_statistics/GCST90199001-GCST90200000/GCST90199889/GCST90199889_buildGRCh38.tsv.gz
GCST90199890	4-hydroxyglutamate levels	7226	http://ftp.ebi.ac.uk/pub/databases/gwas/summary_statistics/GCST90199001-GCST90200000/GCST90199890/GCST90199890_buildGRCh38.tsv.gz
GCST90199891	S-methylcysteine levels	8239	http://ftp.ebi.ac.uk/pub/databases/gwas/summary_statistics/GCST90199001-GCST90200000/GCST90199891/GCST90199891_buildGRCh38.tsv.gz
GCST90199892	Isoursodeoxycholate levels	8234	http://ftp.ebi.ac.uk/pub/databases/gwas/summary_statistics/GCST90199001-GCST90200000/GCST90199892/GCST90199892_buildGRCh38.tsv.gz
GCST90199893	Cis-4-decenoate (10:1n6) levels	8173	http://ftp.ebi.ac.uk/pub/databases/gwas/summary_statistics/GCST90199001-GCST90200000/GCST90199893/GCST90199893_buildGRCh38.tsv.gz
GCST90199894	4-oxo-retinoic acid levels	7514	http://ftp.ebi.ac.uk/pub/databases/gwas/summary_statistics/GCST90199001-GCST90200000/GCST90199894/GCST90199894_buildGRCh38.tsv.gz
GCST90199895	1-lignoceroyl-GPC (24:0) levels	8208	http://ftp.ebi.ac.uk/pub/databases/gwas/summary_statistics/GCST90199001-GCST90200000/GCST90199895/GCST90199895_buildGRCh38.tsv.gz
GCST90199896	Sulfate levels	8230	http://ftp.ebi.ac.uk/pub/databases/gwas/summary_statistics/GCST90199001-GCST90200000/GCST90199896/GCST90199896_buildGRCh38.tsv.gz
GCST90199897	4-hydroxy-2-oxoglutaric acid levels	7919	http://ftp.ebi.ac.uk/pub/databases/gwas/summary_statistics/GCST90199001-GCST90200000/GCST90199897/GCST90199897_buildGRCh38.tsv.gz
GCST90199898	Glycoursodeoxycholate levels	8252	http://ftp.ebi.ac.uk/pub/databases/gwas/summary_statistics/GCST90199001-GCST90200000/GCST90199898/GCST90199898_buildGRCh38.tsv.gz
GCST90199899	1-(1-enyl-palmitoyl)-GPC (p-16:0) levels	8170	http://ftp.ebi.ac.uk/pub/databases/gwas/summary_statistics/GCST90199001-GCST90200000/GCST90199899/GCST90199899_buildGRCh38.tsv.gz
GCST90199900	Argininate levels	8226	http://ftp.ebi.ac.uk/pub/databases/gwas/summary_statistics/GCST90199001-GCST90200000/GCST90199900/GCST90199900_buildGRCh38.tsv.gz
GCST90199901	1-methyl-5-imidazoleacetate levels	8171	http://ftp.ebi.ac.uk/pub/databases/gwas/summary_statistics/GCST90199001-GCST90200000/GCST90199901/GCST90199901_buildGRCh38.tsv.gz
GCST90199902	Hydantoin-5-propionate levels	8164	http://ftp.ebi.ac.uk/pub/databases/gwas/summary_statistics/GCST90199001-GCST90200000/GCST90199902/GCST90199902_buildGRCh38.tsv.gz
GCST90199903	2-oxoarginine levels	8223	http://ftp.ebi.ac.uk/pub/databases/gwas/summary_statistics/GCST90199001-GCST90200000/GCST90199903/GCST90199903_buildGRCh38.tsv.gz
GCST90199904	Pantoate levels	7662	http://ftp.ebi.ac.uk/pub/databases/gwas/summary_statistics/GCST90199001-GCST90200000/GCST90199904/GCST90199904_buildGRCh38.tsv.gz
GCST90199905	Formiminoglutamate levels	8175	http://ftp.ebi.ac.uk/pub/databases/gwas/summary_statistics/GCST90199001-GCST90200000/GCST90199905/GCST90199905_buildGRCh38.tsv.gz
GCST90199906	1-(1-enyl-palmitoyl)-GPE (p-16:0) levels	8227	http://ftp.ebi.ac.uk/pub/databases/gwas/summary_statistics/GCST90199001-GCST90200000/GCST90199906/GCST90199906_buildGRCh38.tsv.gz
GCST90199907	S-methylcysteine sulfoxide levels	8255	http://ftp.ebi.ac.uk/pub/databases/gwas/summary_statistics/GCST90199001-GCST90200000/GCST90199907/GCST90199907_buildGRCh38.tsv.gz
GCST90199908	2-o-methylascorbic acid levels	8219	http://ftp.ebi.ac.uk/pub/databases/gwas/summary_statistics/GCST90199001-GCST90200000/GCST90199908/GCST90199908_buildGRCh38.tsv.gz
GCST90199909	Eicosanedioate (C20-DC) levels	8258	http://ftp.ebi.ac.uk/pub/databases/gwas/summary_statistics/GCST90199001-GCST90200000/GCST90199909/GCST90199909_buildGRCh38.tsv.gz
GCST90199910	1-(1-enyl-stearoyl)-GPE (p-18:0) levels	8249	http://ftp.ebi.ac.uk/pub/databases/gwas/summary_statistics/GCST90199001-GCST90200000/GCST90199910/GCST90199910_buildGRCh38.tsv.gz
GCST90199911	Beta-citrylglutamate levels	8226	http://ftp.ebi.ac.uk/pub/databases/gwas/summary_statistics/GCST90199001-GCST90200000/GCST90199911/GCST90199911_buildGRCh38.tsv.gz
GCST90199912	N-oleoyltaurine levels	7375	http://ftp.ebi.ac.uk/pub/databases/gwas/summary_statistics/GCST90199001-GCST90200000/GCST90199912/GCST90199912_buildGRCh38.tsv.gz
GCST90199913	Docosadioate (C22-DC) levels	8225	http://ftp.ebi.ac.uk/pub/databases/gwas/summary_statistics/GCST90199001-GCST90200000/GCST90199913/GCST90199913_buildGRCh38.tsv.gz
GCST90199914	Oleoyl-linoleoyl-glycerol (18:1/18:2) [2] levels	8069	http://ftp.ebi.ac.uk/pub/databases/gwas/summary_statistics/GCST90199001-GCST90200000/GCST90199914/GCST90199914_buildGRCh38.tsv.gz
GCST90199915	Imidazole propionate levels	7776	http://ftp.ebi.ac.uk/pub/databases/gwas/summary_statistics/GCST90199001-GCST90200000/GCST90199915/GCST90199915_buildGRCh38.tsv.gz
GCST90199916	Carnitine C18:2 levels	8268	http://ftp.ebi.ac.uk/pub/databases/gwas/summary_statistics/GCST90199001-GCST90200000/GCST90199916/GCST90199916_buildGRCh38.tsv.gz
GCST90199917	Pregnanediol-3-glucuronide levels	7905	http://ftp.ebi.ac.uk/pub/databases/gwas/summary_statistics/GCST90199001-GCST90200000/GCST90199917/GCST90199917_buildGRCh38.tsv.gz
GCST90199918	Carboxyethyl-gaba levels	8090	http://ftp.ebi.ac.uk/pub/databases/gwas/summary_statistics/GCST90199001-GCST90200000/GCST90199918/GCST90199918_buildGRCh38.tsv.gz
GCST90199919	Alliin levels	6517	http://ftp.ebi.ac.uk/pub/databases/gwas/summary_statistics/GCST90199001-GCST90200000/GCST90199919/GCST90199919_buildGRCh38.tsv.gz
GCST90199920	Trimethylamine n-oxide levels	8218	http://ftp.ebi.ac.uk/pub/databases/gwas/summary_statistics/GCST90199001-GCST90200000/GCST90199920/GCST90199920_buildGRCh38.tsv.gz
GCST90199921	Dihydroferulate levels	6398	http://ftp.ebi.ac.uk/pub/databases/gwas/summary_statistics/GCST90199001-GCST90200000/GCST90199921/GCST90199921_buildGRCh38.tsv.gz
GCST90199922	Prolylglycine levels	7907	http://ftp.ebi.ac.uk/pub/databases/gwas/summary_statistics/GCST90199001-GCST90200000/GCST90199922/GCST90199922_buildGRCh38.tsv.gz
GCST90199923	N-palmitoylglycine levels	8236	http://ftp.ebi.ac.uk/pub/databases/gwas/summary_statistics/GCST90199001-GCST90200000/GCST90199923/GCST90199923_buildGRCh38.tsv.gz
GCST90199924	N-methyltaurine levels	5440	http://ftp.ebi.ac.uk/pub/databases/gwas/summary_statistics/GCST90199001-GCST90200000/GCST90199924/GCST90199924_buildGRCh38.tsv.gz
GCST90199925	Succinimide levels	5865	http://ftp.ebi.ac.uk/pub/databases/gwas/summary_statistics/GCST90199001-GCST90200000/GCST90199925/GCST90199925_buildGRCh38.tsv.gz
GCST90199926	N-acetylcarnosine levels	8233	http://ftp.ebi.ac.uk/pub/databases/gwas/summary_statistics/GCST90199001-GCST90200000/GCST90199926/GCST90199926_buildGRCh38.tsv.gz
GCST90199927	Histidine betaine (hercynine) levels	7518	http://ftp.ebi.ac.uk/pub/databases/gwas/summary_statistics/GCST90199001-GCST90200000/GCST90199927/GCST90199927_buildGRCh38.tsv.gz
GCST90199928	2-stearoyl-GPE (18:0) levels	8073	http://ftp.ebi.ac.uk/pub/databases/gwas/summary_statistics/GCST90199001-GCST90200000/GCST90199928/GCST90199928_buildGRCh38.tsv.gz
GCST90199929	Margaroylcarnitine (C17) levels	8112	http://ftp.ebi.ac.uk/pub/databases/gwas/summary_statistics/GCST90199001-GCST90200000/GCST90199929/GCST90199929_buildGRCh38.tsv.gz
GCST90199930	(R)-3-hydroxybutyrylcarnitine levels	7787	http://ftp.ebi.ac.uk/pub/databases/gwas/summary_statistics/GCST90199001-GCST90200000/GCST90199930/GCST90199930_buildGRCh38.tsv.gz
GCST90199931	Lanthionine levels	7760	http://ftp.ebi.ac.uk/pub/databases/gwas/summary_statistics/GCST90199001-GCST90200000/GCST90199931/GCST90199931_buildGRCh38.tsv.gz
GCST90199932	Mannonate levels	8166	http://ftp.ebi.ac.uk/pub/databases/gwas/summary_statistics/GCST90199001-GCST90200000/GCST90199932/GCST90199932_buildGRCh38.tsv.gz
GCST90199933	3b-hydroxy-5-cholenoic acid levels	6846	http://ftp.ebi.ac.uk/pub/databases/gwas/summary_statistics/GCST90199001-GCST90200000/GCST90199933/GCST90199933_buildGRCh38.tsv.gz
GCST90199934	2-hydroxydecanoate levels	8267	http://ftp.ebi.ac.uk/pub/databases/gwas/summary_statistics/GCST90199001-GCST90200000/GCST90199934/GCST90199934_buildGRCh38.tsv.gz
GCST90199935	Glycohyocholate levels	7095	http://ftp.ebi.ac.uk/pub/databases/gwas/summary_statistics/GCST90199001-GCST90200000/GCST90199935/GCST90199935_buildGRCh38.tsv.gz
GCST90199936	3-methyl catechol sulfate (2) levels	6320	http://ftp.ebi.ac.uk/pub/databases/gwas/summary_statistics/GCST90199001-GCST90200000/GCST90199936/GCST90199936_buildGRCh38.tsv.gz
GCST90199937	2-aminooctanoate levels	8178	http://ftp.ebi.ac.uk/pub/databases/gwas/summary_statistics/GCST90199001-GCST90200000/GCST90199937/GCST90199937_buildGRCh38.tsv.gz
GCST90199938	3-methyl catechol sulfate (1) levels	8233	http://ftp.ebi.ac.uk/pub/databases/gwas/summary_statistics/GCST90199001-GCST90200000/GCST90199938/GCST90199938_buildGRCh38.tsv.gz
GCST90199939	4-methylcatechol sulfate levels	8229	http://ftp.ebi.ac.uk/pub/databases/gwas/summary_statistics/GCST90199001-GCST90200000/GCST90199939/GCST90199939_buildGRCh38.tsv.gz
GCST90199940	Guaiacol sulfate levels	8262	http://ftp.ebi.ac.uk/pub/databases/gwas/summary_statistics/GCST90199001-GCST90200000/GCST90199940/GCST90199940_buildGRCh38.tsv.gz
GCST90199941	Gamma-CEHC glucuronide levels	6305	http://ftp.ebi.ac.uk/pub/databases/gwas/summary_statistics/GCST90199001-GCST90200000/GCST90199941/GCST90199941_buildGRCh38.tsv.gz
GCST90199942	Dimethyl sulfone levels	7905	http://ftp.ebi.ac.uk/pub/databases/gwas/summary_statistics/GCST90199001-GCST90200000/GCST90199942/GCST90199942_buildGRCh38.tsv.gz
GCST90199943	2-piperidinone levels	8225	http://ftp.ebi.ac.uk/pub/databases/gwas/summary_statistics/GCST90199001-GCST90200000/GCST90199943/GCST90199943_buildGRCh38.tsv.gz
GCST90199944	Indolin-2-one levels	7027	http://ftp.ebi.ac.uk/pub/databases/gwas/summary_statistics/GCST90199001-GCST90200000/GCST90199944/GCST90199944_buildGRCh38.tsv.gz
GCST90199945	Sphingomyelin (d18:1/14:0, d16:1/16:0) levels	8254	http://ftp.ebi.ac.uk/pub/databases/gwas/summary_statistics/GCST90199001-GCST90200000/GCST90199945/GCST90199945_buildGRCh38.tsv.gz
GCST90199946	3-acetylphenol sulfate levels	6897	http://ftp.ebi.ac.uk/pub/databases/gwas/summary_statistics/GCST90199001-GCST90200000/GCST90199946/GCST90199946_buildGRCh38.tsv.gz
GCST90199947	Sphingomyelin (d18:2/16:0, d18:1/16:1) levels	8272	http://ftp.ebi.ac.uk/pub/databases/gwas/summary_statistics/GCST90199001-GCST90200000/GCST90199947/GCST90199947_buildGRCh38.tsv.gz
GCST90199948	S-allylcysteine levels	6857	http://ftp.ebi.ac.uk/pub/databases/gwas/summary_statistics/GCST90199001-GCST90200000/GCST90199948/GCST90199948_buildGRCh38.tsv.gz
GCST90199949	6-oxopiperidine-2-carboxylate levels	8032	http://ftp.ebi.ac.uk/pub/databases/gwas/summary_statistics/GCST90199001-GCST90200000/GCST90199949/GCST90199949_buildGRCh38.tsv.gz
GCST90199950	2-aminophenol sulfate levels	8264	http://ftp.ebi.ac.uk/pub/databases/gwas/summary_statistics/GCST90199001-GCST90200000/GCST90199950/GCST90199950_buildGRCh38.tsv.gz
GCST90199951	N-acetylalliin levels	5432	http://ftp.ebi.ac.uk/pub/databases/gwas/summary_statistics/GCST90199001-GCST90200000/GCST90199951/GCST90199951_buildGRCh38.tsv.gz
GCST90199952	2-aminoheptanoate levels	8238	http://ftp.ebi.ac.uk/pub/databases/gwas/summary_statistics/GCST90199001-GCST90200000/GCST90199952/GCST90199952_buildGRCh38.tsv.gz
GCST90199953	3-methoxytyramine sulfate levels	5419	http://ftp.ebi.ac.uk/pub/databases/gwas/summary_statistics/GCST90199001-GCST90200000/GCST90199953/GCST90199953_buildGRCh38.tsv.gz
GCST90199954	N2,N5-diacetylornithine levels	7596	http://ftp.ebi.ac.uk/pub/databases/gwas/summary_statistics/GCST90199001-GCST90200000/GCST90199954/GCST90199954_buildGRCh38.tsv.gz
GCST90199955	Ferulic acid 4-sulfate levels	7332	http://ftp.ebi.ac.uk/pub/databases/gwas/summary_statistics/GCST90199001-GCST90200000/GCST90199955/GCST90199955_buildGRCh38.tsv.gz
GCST90199956	1H-indole-7-acetic acid levels	5986	http://ftp.ebi.ac.uk/pub/databases/gwas/summary_statistics/GCST90199001-GCST90200000/GCST90199956/GCST90199956_buildGRCh38.tsv.gz
GCST90199957	3-(3-hydroxyphenyl)propionate sulfate levels	5773	http://ftp.ebi.ac.uk/pub/databases/gwas/summary_statistics/GCST90199001-GCST90200000/GCST90199957/GCST90199957_buildGRCh38.tsv.gz
GCST90199958	1-linolenoyl-GPC (18:3) levels	8261	http://ftp.ebi.ac.uk/pub/databases/gwas/summary_statistics/GCST90199001-GCST90200000/GCST90199958/GCST90199958_buildGRCh38.tsv.gz
GCST90199959	O-sulfo-l-tyrosine levels	8229	http://ftp.ebi.ac.uk/pub/databases/gwas/summary_statistics/GCST90199001-GCST90200000/GCST90199959/GCST90199959_buildGRCh38.tsv.gz
GCST90199960	N-formylanthranilic acid levels	7534	http://ftp.ebi.ac.uk/pub/databases/gwas/summary_statistics/GCST90199001-GCST90200000/GCST90199960/GCST90199960_buildGRCh38.tsv.gz
GCST90199961	Methionine sulfone levels	8254	http://ftp.ebi.ac.uk/pub/databases/gwas/summary_statistics/GCST90199001-GCST90200000/GCST90199961/GCST90199961_buildGRCh38.tsv.gz
GCST90199962	Acisoga levels	7489	http://ftp.ebi.ac.uk/pub/databases/gwas/summary_statistics/GCST90199001-GCST90200000/GCST90199962/GCST90199962_buildGRCh38.tsv.gz
GCST90199963	17alpha-hydroxypregnanolone glucuronide levels	5582	http://ftp.ebi.ac.uk/pub/databases/gwas/summary_statistics/GCST90199001-GCST90200000/GCST90199963/GCST90199963_buildGRCh38.tsv.gz
GCST90199964	Etiocholanolone glucuronide levels	7821	http://ftp.ebi.ac.uk/pub/databases/gwas/summary_statistics/GCST90199001-GCST90200000/GCST90199964/GCST90199964_buildGRCh38.tsv.gz
GCST90199965	Fructosyllysine levels	8238	http://ftp.ebi.ac.uk/pub/databases/gwas/summary_statistics/GCST90199001-GCST90200000/GCST90199965/GCST90199965_buildGRCh38.tsv.gz
GCST90199966	1-(1-enyl-oleoyl)-GPE (p-18:1) levels	8157	http://ftp.ebi.ac.uk/pub/databases/gwas/summary_statistics/GCST90199001-GCST90200000/GCST90199966/GCST90199966_buildGRCh38.tsv.gz
GCST90199967	N-acetyltaurine levels	8160	http://ftp.ebi.ac.uk/pub/databases/gwas/summary_statistics/GCST90199001-GCST90200000/GCST90199967/GCST90199967_buildGRCh38.tsv.gz
GCST90199968	1-palmitoyl-GPG (16:0) levels	7708	http://ftp.ebi.ac.uk/pub/databases/gwas/summary_statistics/GCST90199001-GCST90200000/GCST90199968/GCST90199968_buildGRCh38.tsv.gz
GCST90199969	1-oleoyl-GPG (18:1) levels	6990	http://ftp.ebi.ac.uk/pub/databases/gwas/summary_statistics/GCST90199001-GCST90200000/GCST90199969/GCST90199969_buildGRCh38.tsv.gz
GCST90199970	Octadecenedioylcarnitine (C18:1-DC) levels	8245	http://ftp.ebi.ac.uk/pub/databases/gwas/summary_statistics/GCST90199001-GCST90200000/GCST90199970/GCST90199970_buildGRCh38.tsv.gz
GCST90199971	3-methylglutarylcarnitine (2) levels	8220	http://ftp.ebi.ac.uk/pub/databases/gwas/summary_statistics/GCST90199001-GCST90200000/GCST90199971/GCST90199971_buildGRCh38.tsv.gz
GCST90199972	Sphingomyelin (d18:1/24:1, d18:2/24:0) levels	8267	http://ftp.ebi.ac.uk/pub/databases/gwas/summary_statistics/GCST90199001-GCST90200000/GCST90199972/GCST90199972_buildGRCh38.tsv.gz
GCST90199973	Methyl glucopyranoside (alpha + beta) levels	7973	http://ftp.ebi.ac.uk/pub/databases/gwas/summary_statistics/GCST90199001-GCST90200000/GCST90199973/GCST90199973_buildGRCh38.tsv.gz
GCST90199974	9-hydroxystearate levels	7474	http://ftp.ebi.ac.uk/pub/databases/gwas/summary_statistics/GCST90199001-GCST90200000/GCST90199974/GCST90199974_buildGRCh38.tsv.gz
GCST90199975	Sphingomyelin (d18:2/14:0, d18:1/14:1) levels	8278	http://ftp.ebi.ac.uk/pub/databases/gwas/summary_statistics/GCST90199001-GCST90200000/GCST90199975/GCST90199975_buildGRCh38.tsv.gz
GCST90199976	1-dihomo-linolenylglycerol (20:3) levels	6470	http://ftp.ebi.ac.uk/pub/databases/gwas/summary_statistics/GCST90199001-GCST90200000/GCST90199976/GCST90199976_buildGRCh38.tsv.gz
GCST90199977	4-hydroxychlorothalonil levels	8216	http://ftp.ebi.ac.uk/pub/databases/gwas/summary_statistics/GCST90199001-GCST90200000/GCST90199977/GCST90199977_buildGRCh38.tsv.gz
GCST90199978	Vanillactate levels	7935	http://ftp.ebi.ac.uk/pub/databases/gwas/summary_statistics/GCST90199001-GCST90200000/GCST90199978/GCST90199978_buildGRCh38.tsv.gz
GCST90199979	Carnitine C14:1 levels	8257	http://ftp.ebi.ac.uk/pub/databases/gwas/summary_statistics/GCST90199001-GCST90200000/GCST90199979/GCST90199979_buildGRCh38.tsv.gz
GCST90199980	N-formylphenylalanine levels	7229	http://ftp.ebi.ac.uk/pub/databases/gwas/summary_statistics/GCST90199001-GCST90200000/GCST90199980/GCST90199980_buildGRCh38.tsv.gz
GCST90199981	2-acetamidophenol sulfate levels	6984	http://ftp.ebi.ac.uk/pub/databases/gwas/summary_statistics/GCST90199001-GCST90200000/GCST90199981/GCST90199981_buildGRCh38.tsv.gz
GCST90199982	4-vinylguaiacol sulfate levels	7592	http://ftp.ebi.ac.uk/pub/databases/gwas/summary_statistics/GCST90199001-GCST90200000/GCST90199982/GCST90199982_buildGRCh38.tsv.gz
GCST90199983	5alpha-androstan-3alpha,17beta-diol monosulfate (2) levels	5920	http://ftp.ebi.ac.uk/pub/databases/gwas/summary_statistics/GCST90199001-GCST90200000/GCST90199983/GCST90199983_buildGRCh38.tsv.gz
GCST90199984	Vanillic alcohol sulfate levels	5076	http://ftp.ebi.ac.uk/pub/databases/gwas/summary_statistics/GCST90199001-GCST90200000/GCST90199984/GCST90199984_buildGRCh38.tsv.gz
GCST90199985	Methyl-4-hydroxybenzoate sulfate levels	8285	http://ftp.ebi.ac.uk/pub/databases/gwas/summary_statistics/GCST90199001-GCST90200000/GCST90199985/GCST90199985_buildGRCh38.tsv.gz
GCST90199986	Eugenol sulfate levels	7063	http://ftp.ebi.ac.uk/pub/databases/gwas/summary_statistics/GCST90199001-GCST90200000/GCST90199986/GCST90199986_buildGRCh38.tsv.gz
GCST90199987	2-methoxyresorcinol sulfate levels	5897	http://ftp.ebi.ac.uk/pub/databases/gwas/summary_statistics/GCST90199001-GCST90200000/GCST90199987/GCST90199987_buildGRCh38.tsv.gz
GCST90199988	Tyramine O-sulfate levels	7254	http://ftp.ebi.ac.uk/pub/databases/gwas/summary_statistics/GCST90199001-GCST90200000/GCST90199988/GCST90199988_buildGRCh38.tsv.gz
GCST90199989	4-methylguaiacol sulfate levels	7141	http://ftp.ebi.ac.uk/pub/databases/gwas/summary_statistics/GCST90199001-GCST90200000/GCST90199989/GCST90199989_buildGRCh38.tsv.gz
GCST90199990	3-hydroxypyridine sulfate levels	8270	http://ftp.ebi.ac.uk/pub/databases/gwas/summary_statistics/GCST90199001-GCST90200000/GCST90199990/GCST90199990_buildGRCh38.tsv.gz
GCST90199991	Arabonate/xylonate levels	8211	http://ftp.ebi.ac.uk/pub/databases/gwas/summary_statistics/GCST90199001-GCST90200000/GCST90199991/GCST90199991_buildGRCh38.tsv.gz
GCST90199992	Octadecanedioylcarnitine (C18-DC) levels	8049	http://ftp.ebi.ac.uk/pub/databases/gwas/summary_statistics/GCST90199001-GCST90200000/GCST90199992/GCST90199992_buildGRCh38.tsv.gz
GCST90199993	Phenylacetylcarnitine levels	8127	http://ftp.ebi.ac.uk/pub/databases/gwas/summary_statistics/GCST90199001-GCST90200000/GCST90199993/GCST90199993_buildGRCh38.tsv.gz
GCST90199994	Ethylparaben sulfate levels	6408	http://ftp.ebi.ac.uk/pub/databases/gwas/summary_statistics/GCST90199001-GCST90200000/GCST90199994/GCST90199994_buildGRCh38.tsv.gz
GCST90199995	Sphingomyelin (d18:1/20:2, d18:2/20:1, d16:1/22:2) levels	8124	http://ftp.ebi.ac.uk/pub/databases/gwas/summary_statistics/GCST90199001-GCST90200000/GCST90199995/GCST90199995_buildGRCh38.tsv.gz
GCST90199996	Sphingomyelin (d18:1/20:1, d18:2/20:0) levels	8255	http://ftp.ebi.ac.uk/pub/databases/gwas/summary_statistics/GCST90199001-GCST90200000/GCST90199996/GCST90199996_buildGRCh38.tsv.gz
GCST90199997	Behenoyl sphingomyelin (d18:1/22:0) levels	8260	http://ftp.ebi.ac.uk/pub/databases/gwas/summary_statistics/GCST90199001-GCST90200000/GCST90199997/GCST90199997_buildGRCh38.tsv.gz
GCST90199998	Propyl 4-hydroxybenzoate sulfate levels	7855	http://ftp.ebi.ac.uk/pub/databases/gwas/summary_statistics/GCST90199001-GCST90200000/GCST90199998/GCST90199998_buildGRCh38.tsv.gz
GCST90199999	4-methoxyphenol sulfate levels	7500	http://ftp.ebi.ac.uk/pub/databases/gwas/summary_statistics/GCST90199001-GCST90200000/GCST90199999/GCST90199999_buildGRCh38.tsv.gz
GCST90200000	Umbelliferone sulfate levels	5598	http://ftp.ebi.ac.uk/pub/databases/gwas/summary_statistics/GCST90199001-GCST90200000/GCST90200000/GCST90200000_buildGRCh38.tsv.gz
GCST90200001	Sphingomyelin (d18:1/20:0, d16:1/22:0) levels	8257	http://ftp.ebi.ac.uk/pub/databases/gwas/summary_statistics/GCST90200001-GCST90201000/GCST90200001/GCST90200001_buildGRCh38.tsv.gz
GCST90200002	6-hydroxyindole sulfate levels	8229	http://ftp.ebi.ac.uk/pub/databases/gwas/summary_statistics/GCST90200001-GCST90201000/GCST90200002/GCST90200002_buildGRCh38.tsv.gz
GCST90200003	P-cresol glucuronide levels	7969	http://ftp.ebi.ac.uk/pub/databases/gwas/summary_statistics/GCST90200001-GCST90201000/GCST90200003/GCST90200003_buildGRCh38.tsv.gz
GCST90200004	N-carbamoylalanine levels	7315	http://ftp.ebi.ac.uk/pub/databases/gwas/summary_statistics/GCST90200001-GCST90201000/GCST90200004/GCST90200004_buildGRCh38.tsv.gz
GCST90200005	Citraconate/glutaconate levels	8263	http://ftp.ebi.ac.uk/pub/databases/gwas/summary_statistics/GCST90200001-GCST90201000/GCST90200005/GCST90200005_buildGRCh38.tsv.gz
GCST90200006	1,2,3-benzenetriol sulfate (2) levels	7484	http://ftp.ebi.ac.uk/pub/databases/gwas/summary_statistics/GCST90200001-GCST90201000/GCST90200006/GCST90200006_buildGRCh38.tsv.gz
GCST90200007	3-methoxycatechol sulfate (2) levels	7286	http://ftp.ebi.ac.uk/pub/databases/gwas/summary_statistics/GCST90200001-GCST90201000/GCST90200007/GCST90200007_buildGRCh38.tsv.gz
GCST90200008	C-glycosyltryptophan levels	8204	http://ftp.ebi.ac.uk/pub/databases/gwas/summary_statistics/GCST90200001-GCST90201000/GCST90200008/GCST90200008_buildGRCh38.tsv.gz
GCST90200009	3-methoxycatechol sulfate (1) levels	8194	http://ftp.ebi.ac.uk/pub/databases/gwas/summary_statistics/GCST90200001-GCST90201000/GCST90200009/GCST90200009_buildGRCh38.tsv.gz
GCST90200010	Sphingomyelin (d18:1/22:1, d18:2/22:0, d16:1/24:1) levels	8246	http://ftp.ebi.ac.uk/pub/databases/gwas/summary_statistics/GCST90200001-GCST90201000/GCST90200010/GCST90200010_buildGRCh38.tsv.gz
GCST90200011	Arabitol/xylitol levels	8219	http://ftp.ebi.ac.uk/pub/databases/gwas/summary_statistics/GCST90200001-GCST90201000/GCST90200011/GCST90200011_buildGRCh38.tsv.gz
GCST90200012	3-hydroxyhexanoate levels	8268	http://ftp.ebi.ac.uk/pub/databases/gwas/summary_statistics/GCST90200001-GCST90201000/GCST90200012/GCST90200012_buildGRCh38.tsv.gz
GCST90200013	Sphingomyelin (d18:1/22:2, d18:2/22:1, d16:1/24:2) levels	8267	http://ftp.ebi.ac.uk/pub/databases/gwas/summary_statistics/GCST90200001-GCST90201000/GCST90200013/GCST90200013_buildGRCh38.tsv.gz
GCST90200014	3beta-hydroxy-5-cholestenoate levels	8259	http://ftp.ebi.ac.uk/pub/databases/gwas/summary_statistics/GCST90200001-GCST90201000/GCST90200014/GCST90200014_buildGRCh38.tsv.gz
GCST90200015	N-acetylkynurenine (2) levels	6193	http://ftp.ebi.ac.uk/pub/databases/gwas/summary_statistics/GCST90200001-GCST90201000/GCST90200015/GCST90200015_buildGRCh38.tsv.gz
GCST90200016	Dopamine 4-sulfate levels	6888	http://ftp.ebi.ac.uk/pub/databases/gwas/summary_statistics/GCST90200001-GCST90201000/GCST90200016/GCST90200016_buildGRCh38.tsv.gz
GCST90200017	Sphingomyelin (d17:1/16:0, d18:1/15:0, d16:1/17:0) levels	8261	http://ftp.ebi.ac.uk/pub/databases/gwas/summary_statistics/GCST90200001-GCST90201000/GCST90200017/GCST90200017_buildGRCh38.tsv.gz
GCST90200018	Adipoylcarnitine (C6-DC) levels	8216	http://ftp.ebi.ac.uk/pub/databases/gwas/summary_statistics/GCST90200001-GCST90201000/GCST90200018/GCST90200018_buildGRCh38.tsv.gz
GCST90200019	Dopamine 3-o-sulfate levels	8252	http://ftp.ebi.ac.uk/pub/databases/gwas/summary_statistics/GCST90200001-GCST90201000/GCST90200019/GCST90200019_buildGRCh38.tsv.gz
GCST90200020	Lignoceroyl sphingomyelin (d18:1/24:0) levels	8250	http://ftp.ebi.ac.uk/pub/databases/gwas/summary_statistics/GCST90200001-GCST90201000/GCST90200020/GCST90200020_buildGRCh38.tsv.gz
GCST90200021	N-acetylglucosamine/n-acetylgalactosamine levels	7940	http://ftp.ebi.ac.uk/pub/databases/gwas/summary_statistics/GCST90200001-GCST90201000/GCST90200021/GCST90200021_buildGRCh38.tsv.gz
GCST90200022	Glycochenodeoxycholate 3-sulfate levels	8123	http://ftp.ebi.ac.uk/pub/databases/gwas/summary_statistics/GCST90200001-GCST90201000/GCST90200022/GCST90200022_buildGRCh38.tsv.gz
GCST90200023	Trans 3,4-methyleneheptanoate levels	7104	http://ftp.ebi.ac.uk/pub/databases/gwas/summary_statistics/GCST90200001-GCST90201000/GCST90200023/GCST90200023_buildGRCh38.tsv.gz
GCST90200024	Taurodeoxycholic acid 3-sulfate levels	7333	http://ftp.ebi.ac.uk/pub/databases/gwas/summary_statistics/GCST90200001-GCST90201000/GCST90200024/GCST90200024_buildGRCh38.tsv.gz
GCST90200025	Phenol glucuronide levels	4466	http://ftp.ebi.ac.uk/pub/databases/gwas/summary_statistics/GCST90200001-GCST90201000/GCST90200025/GCST90200025_buildGRCh38.tsv.gz
GCST90200026	Glycodeoxycholate 3-sulfate levels	8066	http://ftp.ebi.ac.uk/pub/databases/gwas/summary_statistics/GCST90200001-GCST90201000/GCST90200026/GCST90200026_buildGRCh38.tsv.gz
GCST90200027	4-hydroxyphenylacetoylcarnitine levels	7523	http://ftp.ebi.ac.uk/pub/databases/gwas/summary_statistics/GCST90200001-GCST90201000/GCST90200027/GCST90200027_buildGRCh38.tsv.gz
GCST90200028	1-stearoyl-2-oleoyl-gpc (18:0/18:1) levels	8257	http://ftp.ebi.ac.uk/pub/databases/gwas/summary_statistics/GCST90200001-GCST90201000/GCST90200028/GCST90200028_buildGRCh38.tsv.gz
GCST90200029	Linoleoyl ethanolamide levels	7214	http://ftp.ebi.ac.uk/pub/databases/gwas/summary_statistics/GCST90200001-GCST90201000/GCST90200029/GCST90200029_buildGRCh38.tsv.gz
GCST90200030	1,2-dilinoleoyl-GPC (18:2/18:2) levels	8227	http://ftp.ebi.ac.uk/pub/databases/gwas/summary_statistics/GCST90200001-GCST90201000/GCST90200030/GCST90200030_buildGRCh38.tsv.gz
GCST90200031	Nonanoylcarnitine (C9) levels	7669	http://ftp.ebi.ac.uk/pub/databases/gwas/summary_statistics/GCST90200001-GCST90201000/GCST90200031/GCST90200031_buildGRCh38.tsv.gz
GCST90200032	2-hydroxybutyrate/2-hydroxyisobutyrate levels	8215	http://ftp.ebi.ac.uk/pub/databases/gwas/summary_statistics/GCST90200001-GCST90201000/GCST90200032/GCST90200032_buildGRCh38.tsv.gz
GCST90200033	Sphingomyelin (d18:2/23:0, d18:1/23:1, d17:1/24:1) levels	8272	http://ftp.ebi.ac.uk/pub/databases/gwas/summary_statistics/GCST90200001-GCST90201000/GCST90200033/GCST90200033_buildGRCh38.tsv.gz
GCST90200034	Tricosanoyl sphingomyelin (d18:1/23:0) levels	8257	http://ftp.ebi.ac.uk/pub/databases/gwas/summary_statistics/GCST90200001-GCST90201000/GCST90200034/GCST90200034_buildGRCh38.tsv.gz
GCST90200035	Palmitoyl dihydrosphingomyelin (d18:0/16:0) levels	8269	http://ftp.ebi.ac.uk/pub/databases/gwas/summary_statistics/GCST90200001-GCST90201000/GCST90200035/GCST90200035_buildGRCh38.tsv.gz
GCST90200036	1-palmitoleoylglycerol (16:1) levels	6432	http://ftp.ebi.ac.uk/pub/databases/gwas/summary_statistics/GCST90200001-GCST90201000/GCST90200036/GCST90200036_buildGRCh38.tsv.gz
GCST90200037	1-stearoyl-2-linoleoyl-gpc (18:0/18:2) levels	8231	http://ftp.ebi.ac.uk/pub/databases/gwas/summary_statistics/GCST90200001-GCST90201000/GCST90200037/GCST90200037_buildGRCh38.tsv.gz
GCST90200038	1-palmitoyl-2-palmitoleoyl-gpc (16:0/16:1) levels	8276	http://ftp.ebi.ac.uk/pub/databases/gwas/summary_statistics/GCST90200001-GCST90201000/GCST90200038/GCST90200038_buildGRCh38.tsv.gz
GCST90200039	1-stearoyl-2-linoleoyl-GPE (18:0/18:2) levels	8241	http://ftp.ebi.ac.uk/pub/databases/gwas/summary_statistics/GCST90200001-GCST90201000/GCST90200039/GCST90200039_buildGRCh38.tsv.gz
GCST90200040	Sphingomyelin (d18:2/24:1, d18:1/24:2) levels	8273	http://ftp.ebi.ac.uk/pub/databases/gwas/summary_statistics/GCST90200001-GCST90201000/GCST90200040/GCST90200040_buildGRCh38.tsv.gz
GCST90200041	1-palmitoyl-2-stearoyl-gpc (16:0/18:0) levels	8271	http://ftp.ebi.ac.uk/pub/databases/gwas/summary_statistics/GCST90200001-GCST90201000/GCST90200041/GCST90200041_buildGRCh38.tsv.gz
GCST90200042	Oleate/vaccenate (18:1) levels	8230	http://ftp.ebi.ac.uk/pub/databases/gwas/summary_statistics/GCST90200001-GCST90201000/GCST90200042/GCST90200042_buildGRCh38.tsv.gz
GCST90200043	1-palmitoyl-2-docosahexaenoyl-gpc (16:0/22:6) levels	8256	http://ftp.ebi.ac.uk/pub/databases/gwas/summary_statistics/GCST90200001-GCST90201000/GCST90200043/GCST90200043_buildGRCh38.tsv.gz
GCST90200044	1-(1-enyl-stearoyl)-2-oleoyl-GPE (p-18:0/18:1) levels	8258	http://ftp.ebi.ac.uk/pub/databases/gwas/summary_statistics/GCST90200001-GCST90201000/GCST90200044/GCST90200044_buildGRCh38.tsv.gz
GCST90200045	1-stearoyl-2-arachidonoyl-GPE (18:0/20:4) levels	8259	http://ftp.ebi.ac.uk/pub/databases/gwas/summary_statistics/GCST90200001-GCST90201000/GCST90200045/GCST90200045_buildGRCh38.tsv.gz
GCST90200046	1-stearoyl-2-docosahexaenoyl-gpc (18:0/22:6) levels	8257	http://ftp.ebi.ac.uk/pub/databases/gwas/summary_statistics/GCST90200001-GCST90201000/GCST90200046/GCST90200046_buildGRCh38.tsv.gz
GCST90200047	Sphingomyelin (d18:1/17:0, d17:1/18:0, d19:1/16:0) levels	8252	http://ftp.ebi.ac.uk/pub/databases/gwas/summary_statistics/GCST90200001-GCST90201000/GCST90200047/GCST90200047_buildGRCh38.tsv.gz
GCST90200048	1-(1-enyl-palmitoyl)-2-arachidonoyl-GPE (p-16:0/20:4) levels	8262	http://ftp.ebi.ac.uk/pub/databases/gwas/summary_statistics/GCST90200001-GCST90201000/GCST90200048/GCST90200048_buildGRCh38.tsv.gz
GCST90200049	Myristoyl dihydrosphingomyelin (d18:0/14:0) levels	8254	http://ftp.ebi.ac.uk/pub/databases/gwas/summary_statistics/GCST90200001-GCST90201000/GCST90200049/GCST90200049_buildGRCh38.tsv.gz
GCST90200050	5-hydroxyindole sulfate levels	6163	http://ftp.ebi.ac.uk/pub/databases/gwas/summary_statistics/GCST90200001-GCST90201000/GCST90200050/GCST90200050_buildGRCh38.tsv.gz
GCST90200051	1-palmitoyl-2-dihomo-linolenoyl-GPC (16:0/20:3n3 or 6) levels	8230	http://ftp.ebi.ac.uk/pub/databases/gwas/summary_statistics/GCST90200001-GCST90201000/GCST90200051/GCST90200051_buildGRCh38.tsv.gz
GCST90200052	1-(1-enyl-palmitoyl)-2-arachidonoyl-gpc (p-16:0/20:4) levels	8251	http://ftp.ebi.ac.uk/pub/databases/gwas/summary_statistics/GCST90200001-GCST90201000/GCST90200052/GCST90200052_buildGRCh38.tsv.gz
GCST90200053	Sphingomyelin (d18:1/21:0, d17:1/22:0, d16:1/23:0) levels	8242	http://ftp.ebi.ac.uk/pub/databases/gwas/summary_statistics/GCST90200001-GCST90201000/GCST90200053/GCST90200053_buildGRCh38.tsv.gz
GCST90200054	1-palmitoyl-2-arachidonoyl-GPE (16:0/20:4) levels	8257	http://ftp.ebi.ac.uk/pub/databases/gwas/summary_statistics/GCST90200001-GCST90201000/GCST90200054/GCST90200054_buildGRCh38.tsv.gz
GCST90200055	Lactosyl-N-palmitoyl-sphingosine (d18:1/16:0) levels	8266	http://ftp.ebi.ac.uk/pub/databases/gwas/summary_statistics/GCST90200001-GCST90201000/GCST90200055/GCST90200055_buildGRCh38.tsv.gz
GCST90200056	Sphingomyelin (d18:0/18:0, d19:0/17:0) levels	8274	http://ftp.ebi.ac.uk/pub/databases/gwas/summary_statistics/GCST90200001-GCST90201000/GCST90200056/GCST90200056_buildGRCh38.tsv.gz
GCST90200057	1-(1-enyl-palmitoyl)-2-oleoyl-gpc (p-16:0/18:1) levels	8222	http://ftp.ebi.ac.uk/pub/databases/gwas/summary_statistics/GCST90200001-GCST90201000/GCST90200057/GCST90200057_buildGRCh38.tsv.gz
GCST90200058	1-(1-enyl-stearoyl)-2-arachidonoyl-GPE (p-18:0/20:4) levels	8254	http://ftp.ebi.ac.uk/pub/databases/gwas/summary_statistics/GCST90200001-GCST90201000/GCST90200058/GCST90200058_buildGRCh38.tsv.gz
GCST90200059	Behenoyl dihydrosphingomyelin (d18:0/22:0) levels	8275	http://ftp.ebi.ac.uk/pub/databases/gwas/summary_statistics/GCST90200001-GCST90201000/GCST90200059/GCST90200059_buildGRCh38.tsv.gz
GCST90200060	1-(1-enyl-palmitoyl)-2-linoleoyl-GPC (p-16:0/18:2) levels	8260	http://ftp.ebi.ac.uk/pub/databases/gwas/summary_statistics/GCST90200001-GCST90201000/GCST90200060/GCST90200060_buildGRCh38.tsv.gz
GCST90200061	1-(1-enyl-palmitoyl)-2-oleoyl-GPE (p-16:0/18:1) levels	8264	http://ftp.ebi.ac.uk/pub/databases/gwas/summary_statistics/GCST90200001-GCST90201000/GCST90200061/GCST90200061_buildGRCh38.tsv.gz
GCST90200062	1-palmitoyl-2-arachidonoyl-GPI (16:0/20:4) levels	8057	http://ftp.ebi.ac.uk/pub/databases/gwas/summary_statistics/GCST90200001-GCST90201000/GCST90200062/GCST90200062_buildGRCh38.tsv.gz
GCST90200063	1-palmitoyl-2-docosahexaenoyl-GPE (16:0/22:6) levels	8262	http://ftp.ebi.ac.uk/pub/databases/gwas/summary_statistics/GCST90200001-GCST90201000/GCST90200063/GCST90200063_buildGRCh38.tsv.gz
GCST90200064	N-palmitoyl-sphinganine (d18:0/16:0) levels	8208	http://ftp.ebi.ac.uk/pub/databases/gwas/summary_statistics/GCST90200001-GCST90201000/GCST90200064/GCST90200064_buildGRCh38.tsv.gz
GCST90200065	1-stearoyl-2-docosahexaenoyl-GPE (18:0/22:6) levels	8251	http://ftp.ebi.ac.uk/pub/databases/gwas/summary_statistics/GCST90200001-GCST90201000/GCST90200065/GCST90200065_buildGRCh38.tsv.gz
GCST90200066	Gamma-tocopherol/beta-tocopherol levels	8231	http://ftp.ebi.ac.uk/pub/databases/gwas/summary_statistics/GCST90200001-GCST90201000/GCST90200066/GCST90200066_buildGRCh38.tsv.gz
GCST90200067	1-stearoyl-2-linoleoyl-GPI (18:0/18:2) levels	8113	http://ftp.ebi.ac.uk/pub/databases/gwas/summary_statistics/GCST90200001-GCST90201000/GCST90200067/GCST90200067_buildGRCh38.tsv.gz
GCST90200068	1,2-dilinoleoyl-GPE (18:2/18:2) levels	6804	http://ftp.ebi.ac.uk/pub/databases/gwas/summary_statistics/GCST90200001-GCST90201000/GCST90200068/GCST90200068_buildGRCh38.tsv.gz
GCST90200069	Phenylacetylglutamate levels	6227	http://ftp.ebi.ac.uk/pub/databases/gwas/summary_statistics/GCST90200001-GCST90201000/GCST90200069/GCST90200069_buildGRCh38.tsv.gz
GCST90200070	1-(1-enyl-palmitoyl)-2-palmitoleoyl-GPC (P-16:0/16:1) levels	8083	http://ftp.ebi.ac.uk/pub/databases/gwas/summary_statistics/GCST90200001-GCST90201000/GCST90200070/GCST90200070_buildGRCh38.tsv.gz
GCST90200071	Palmitoylcholine levels	8209	http://ftp.ebi.ac.uk/pub/databases/gwas/summary_statistics/GCST90200001-GCST90201000/GCST90200071/GCST90200071_buildGRCh38.tsv.gz
GCST90200072	Thioproline levels	8226	http://ftp.ebi.ac.uk/pub/databases/gwas/summary_statistics/GCST90200001-GCST90201000/GCST90200072/GCST90200072_buildGRCh38.tsv.gz
GCST90200073	1-linoleoyl-2-arachidonoyl-GPC (18:2/20:4n6) levels	8063	http://ftp.ebi.ac.uk/pub/databases/gwas/summary_statistics/GCST90200001-GCST90201000/GCST90200073/GCST90200073_buildGRCh38.tsv.gz
GCST90200074	1-linoleoyl-GPG (18:2) levels	8115	http://ftp.ebi.ac.uk/pub/databases/gwas/summary_statistics/GCST90200001-GCST90201000/GCST90200074/GCST90200074_buildGRCh38.tsv.gz
GCST90200075	1-(1-enyl-palmitoyl)-2-linoleoyl-GPE (p-16:0/18:2) levels	8254	http://ftp.ebi.ac.uk/pub/databases/gwas/summary_statistics/GCST90200001-GCST90201000/GCST90200075/GCST90200075_buildGRCh38.tsv.gz
GCST90200076	1-(1-enyl-stearoyl)-2-linoleoyl-GPE (p-18:0/18:2) levels	8261	http://ftp.ebi.ac.uk/pub/databases/gwas/summary_statistics/GCST90200001-GCST90201000/GCST90200076/GCST90200076_buildGRCh38.tsv.gz
GCST90200077	1-stearoyl-2-oleoyl-GPI (18:0/18:1) levels	8111	http://ftp.ebi.ac.uk/pub/databases/gwas/summary_statistics/GCST90200001-GCST90201000/GCST90200077/GCST90200077_buildGRCh38.tsv.gz
GCST90200078	1-myristoyl-2-arachidonoyl-GPC (14:0/20:4) levels	8264	http://ftp.ebi.ac.uk/pub/databases/gwas/summary_statistics/GCST90200001-GCST90201000/GCST90200078/GCST90200078_buildGRCh38.tsv.gz
GCST90200079	1-oleoyl-2-arachidonoyl-GPE (18:1/20:4) levels	8121	http://ftp.ebi.ac.uk/pub/databases/gwas/summary_statistics/GCST90200001-GCST90201000/GCST90200079/GCST90200079_buildGRCh38.tsv.gz
GCST90200080	1-palmitoyl-2-oleoyl-GPI (16:0/18:1) levels	8123	http://ftp.ebi.ac.uk/pub/databases/gwas/summary_statistics/GCST90200001-GCST90201000/GCST90200080/GCST90200080_buildGRCh38.tsv.gz
GCST90200081	1-oleoyl-2-docosahexaenoyl-GPC (18:1/22:6) levels	8267	http://ftp.ebi.ac.uk/pub/databases/gwas/summary_statistics/GCST90200001-GCST90201000/GCST90200081/GCST90200081_buildGRCh38.tsv.gz
GCST90200082	1-oleoyl-2-linoleoyl-GPE (18:1/18:2) levels	8205	http://ftp.ebi.ac.uk/pub/databases/gwas/summary_statistics/GCST90200001-GCST90201000/GCST90200082/GCST90200082_buildGRCh38.tsv.gz
GCST90200083	1-(1-enyl-palmitoyl)-2-palmitoyl-GPC (P-16:0/16:0) levels	8266	http://ftp.ebi.ac.uk/pub/databases/gwas/summary_statistics/GCST90200001-GCST90201000/GCST90200083/GCST90200083_buildGRCh38.tsv.gz
GCST90200084	Oleoylcholine levels	8120	http://ftp.ebi.ac.uk/pub/databases/gwas/summary_statistics/GCST90200001-GCST90201000/GCST90200084/GCST90200084_buildGRCh38.tsv.gz
GCST90200085	Glycosyl-N-palmitoyl-sphingosine (d18:1/16:0) levels	8245	http://ftp.ebi.ac.uk/pub/databases/gwas/summary_statistics/GCST90200001-GCST90201000/GCST90200085/GCST90200085_buildGRCh38.tsv.gz
GCST90200086	Arachidonoylcholine levels	8170	http://ftp.ebi.ac.uk/pub/databases/gwas/summary_statistics/GCST90200001-GCST90201000/GCST90200086/GCST90200086_buildGRCh38.tsv.gz
GCST90200087	2-methylserine levels	7722	http://ftp.ebi.ac.uk/pub/databases/gwas/summary_statistics/GCST90200001-GCST90201000/GCST90200087/GCST90200087_buildGRCh38.tsv.gz
GCST90200088	(S)-3-hydroxybutyrylcarnitine levels	8249	http://ftp.ebi.ac.uk/pub/databases/gwas/summary_statistics/GCST90200001-GCST90201000/GCST90200088/GCST90200088_buildGRCh38.tsv.gz
GCST90200089	Methylsuccinoylcarnitine levels	8004	http://ftp.ebi.ac.uk/pub/databases/gwas/summary_statistics/GCST90200001-GCST90201000/GCST90200089/GCST90200089_buildGRCh38.tsv.gz
GCST90200090	Dihomo-linolenoyl-choline levels	6954	http://ftp.ebi.ac.uk/pub/databases/gwas/summary_statistics/GCST90200001-GCST90201000/GCST90200090/GCST90200090_buildGRCh38.tsv.gz
GCST90200091	Docosahexaenoylcholine levels	7440	http://ftp.ebi.ac.uk/pub/databases/gwas/summary_statistics/GCST90200001-GCST90201000/GCST90200091/GCST90200091_buildGRCh38.tsv.gz
GCST90200092	Glycocholate glucuronide (1) levels	4381	http://ftp.ebi.ac.uk/pub/databases/gwas/summary_statistics/GCST90200001-GCST90201000/GCST90200092/GCST90200092_buildGRCh38.tsv.gz
GCST90200093	Caffeic acid sulfate levels	7798	http://ftp.ebi.ac.uk/pub/databases/gwas/summary_statistics/GCST90200001-GCST90201000/GCST90200093/GCST90200093_buildGRCh38.tsv.gz
GCST90200094	Ascorbic acid 2-sulfate levels	8089	http://ftp.ebi.ac.uk/pub/databases/gwas/summary_statistics/GCST90200001-GCST90201000/GCST90200094/GCST90200094_buildGRCh38.tsv.gz
GCST90200095	1-linoleoyl-2-linolenoyl-GPC (18:2/18:3) levels	8188	http://ftp.ebi.ac.uk/pub/databases/gwas/summary_statistics/GCST90200001-GCST90201000/GCST90200095/GCST90200095_buildGRCh38.tsv.gz
GCST90200096	Catechol glucuronide levels	4698	http://ftp.ebi.ac.uk/pub/databases/gwas/summary_statistics/GCST90200001-GCST90201000/GCST90200096/GCST90200096_buildGRCh38.tsv.gz
GCST90200097	Furaneol sulfate levels	5882	http://ftp.ebi.ac.uk/pub/databases/gwas/summary_statistics/GCST90200001-GCST90201000/GCST90200097/GCST90200097_buildGRCh38.tsv.gz
GCST90200098	Ceramide (d18:1/24:1) levels	8265	http://ftp.ebi.ac.uk/pub/databases/gwas/summary_statistics/GCST90200001-GCST90201000/GCST90200098/GCST90200098_buildGRCh38.tsv.gz
GCST90200099	N-oleoylserine levels	7591	http://ftp.ebi.ac.uk/pub/databases/gwas/summary_statistics/GCST90200001-GCST90201000/GCST90200099/GCST90200099_buildGRCh38.tsv.gz
GCST90200100	Perfluorooctanesulfonate (PFOS) levels	8218	http://ftp.ebi.ac.uk/pub/databases/gwas/summary_statistics/GCST90200001-GCST90201000/GCST90200100/GCST90200100_buildGRCh38.tsv.gz
GCST90200101	Pimeloylcarnitine/3-methyladipoylcarnitine (C7-DC) levels	7837	http://ftp.ebi.ac.uk/pub/databases/gwas/summary_statistics/GCST90200001-GCST90201000/GCST90200101/GCST90200101_buildGRCh38.tsv.gz
GCST90200102	1-palmitoleoyl-2-linolenoyl-GPC (16:1/18:3) levels	7540	http://ftp.ebi.ac.uk/pub/databases/gwas/summary_statistics/GCST90200001-GCST90201000/GCST90200102/GCST90200102_buildGRCh38.tsv.gz
GCST90200103	Linoleoyl-arachidonoyl-glycerol (18:2/20:4) [1] levels	7731	http://ftp.ebi.ac.uk/pub/databases/gwas/summary_statistics/GCST90200001-GCST90201000/GCST90200103/GCST90200103_buildGRCh38.tsv.gz
GCST90200104	Hexadecadienoate (16:2n6) levels	8274	http://ftp.ebi.ac.uk/pub/databases/gwas/summary_statistics/GCST90200001-GCST90201000/GCST90200104/GCST90200104_buildGRCh38.tsv.gz
GCST90200105	Glycosyl-N-behenoyl-sphingadienine (d18:2/22:0) levels	8232	http://ftp.ebi.ac.uk/pub/databases/gwas/summary_statistics/GCST90200001-GCST90201000/GCST90200105/GCST90200105_buildGRCh38.tsv.gz
GCST90200106	4-hydroxyphenylacetylglutamine levels	7752	http://ftp.ebi.ac.uk/pub/databases/gwas/summary_statistics/GCST90200001-GCST90201000/GCST90200106/GCST90200106_buildGRCh38.tsv.gz
GCST90200107	Gamma-glutamyl-alpha-lysine levels	8250	http://ftp.ebi.ac.uk/pub/databases/gwas/summary_statistics/GCST90200001-GCST90201000/GCST90200107/GCST90200107_buildGRCh38.tsv.gz
GCST90200108	N-palmitoyl-sphingadienine (d18:2/16:0) levels	7805	http://ftp.ebi.ac.uk/pub/databases/gwas/summary_statistics/GCST90200001-GCST90201000/GCST90200108/GCST90200108_buildGRCh38.tsv.gz
GCST90200109	Linoleoyl-arachidonoyl-glycerol (18:2/20:4) [2] levels	7744	http://ftp.ebi.ac.uk/pub/databases/gwas/summary_statistics/GCST90200001-GCST90201000/GCST90200109/GCST90200109_buildGRCh38.tsv.gz
GCST90200110	Palmitoleoylcarnitine (C16:1) levels	8263	http://ftp.ebi.ac.uk/pub/databases/gwas/summary_statistics/GCST90200001-GCST90201000/GCST90200110/GCST90200110_buildGRCh38.tsv.gz
GCST90200111	N-stearoyl-sphingadienine (d18:2/18:0) levels	7229	http://ftp.ebi.ac.uk/pub/databases/gwas/summary_statistics/GCST90200001-GCST90201000/GCST90200111/GCST90200111_buildGRCh38.tsv.gz
GCST90200112	2,3-dihydroxy-2-methylbutyrate levels	8018	http://ftp.ebi.ac.uk/pub/databases/gwas/summary_statistics/GCST90200001-GCST90201000/GCST90200112/GCST90200112_buildGRCh38.tsv.gz
GCST90200113	Stearoylcholine levels	7140	http://ftp.ebi.ac.uk/pub/databases/gwas/summary_statistics/GCST90200001-GCST90201000/GCST90200113/GCST90200113_buildGRCh38.tsv.gz
GCST90200114	Glycosyl-N-tricosanoyl-sphingadienine (d18:2/23:0) levels	7274	http://ftp.ebi.ac.uk/pub/databases/gwas/summary_statistics/GCST90200001-GCST90201000/GCST90200114/GCST90200114_buildGRCh38.tsv.gz
GCST90200115	N-palmitoyl-heptadecasphingosine (d17:1/16:0) levels	7141	http://ftp.ebi.ac.uk/pub/databases/gwas/summary_statistics/GCST90200001-GCST90201000/GCST90200115/GCST90200115_buildGRCh38.tsv.gz
GCST90200116	Ceramide (d18:1/14:0, d16:1/16:0) levels	7270	http://ftp.ebi.ac.uk/pub/databases/gwas/summary_statistics/GCST90200001-GCST90201000/GCST90200116/GCST90200116_buildGRCh38.tsv.gz
GCST90200117	Glycosyl-N-(2-hydroxynervonoyl)-sphingosine (d18:1/24:1(2OH)) levels	8012	http://ftp.ebi.ac.uk/pub/databases/gwas/summary_statistics/GCST90200001-GCST90201000/GCST90200117/GCST90200117_buildGRCh38.tsv.gz
GCST90200118	Glycosyl ceramide (d18:2/24:1, d18:1/24:2) levels	8251	http://ftp.ebi.ac.uk/pub/databases/gwas/summary_statistics/GCST90200001-GCST90201000/GCST90200118/GCST90200118_buildGRCh38.tsv.gz
GCST90200119	Glycosyl ceramide (d18:1/23:1, d17:1/24:1) levels	5309	http://ftp.ebi.ac.uk/pub/databases/gwas/summary_statistics/GCST90200001-GCST90201000/GCST90200119/GCST90200119_buildGRCh38.tsv.gz
GCST90200120	Sphingadienine levels	4533	http://ftp.ebi.ac.uk/pub/databases/gwas/summary_statistics/GCST90200001-GCST90201000/GCST90200120/GCST90200120_buildGRCh38.tsv.gz
GCST90200121	Ceramide (d18:1/17:0, d17:1/18:0) levels	6073	http://ftp.ebi.ac.uk/pub/databases/gwas/summary_statistics/GCST90200001-GCST90201000/GCST90200121/GCST90200121_buildGRCh38.tsv.gz
GCST90200122	Nisinate (24:6n3) levels	4765	http://ftp.ebi.ac.uk/pub/databases/gwas/summary_statistics/GCST90200001-GCST90201000/GCST90200122/GCST90200122_buildGRCh38.tsv.gz
GCST90200123	Sphingomyelin (d18:0/20:0, d16:0/22:0) levels	8277	http://ftp.ebi.ac.uk/pub/databases/gwas/summary_statistics/GCST90200001-GCST90201000/GCST90200123/GCST90200123_buildGRCh38.tsv.gz
GCST90200124	Sphingomyelin (d18:2/24:2) levels	8140	http://ftp.ebi.ac.uk/pub/databases/gwas/summary_statistics/GCST90200001-GCST90201000/GCST90200124/GCST90200124_buildGRCh38.tsv.gz
GCST90200125	Sphingomyelin (d17:2/16:0, d18:2/15:0) levels	8264	http://ftp.ebi.ac.uk/pub/databases/gwas/summary_statistics/GCST90200001-GCST90201000/GCST90200125/GCST90200125_buildGRCh38.tsv.gz
GCST90200126	Sphingomyelin (d18:2/23:1) levels	8267	http://ftp.ebi.ac.uk/pub/databases/gwas/summary_statistics/GCST90200001-GCST90201000/GCST90200126/GCST90200126_buildGRCh38.tsv.gz
GCST90200127	Behenoylcarnitine (C22) levels	7368	http://ftp.ebi.ac.uk/pub/databases/gwas/summary_statistics/GCST90200001-GCST90201000/GCST90200127/GCST90200127_buildGRCh38.tsv.gz
GCST90200128	Sphingomyelin (d18:2/18:1) levels	8253	http://ftp.ebi.ac.uk/pub/databases/gwas/summary_statistics/GCST90200001-GCST90201000/GCST90200128/GCST90200128_buildGRCh38.tsv.gz
GCST90200129	Sphingomyelin (d18:2/21:0, d16:2/23:0) levels	8260	http://ftp.ebi.ac.uk/pub/databases/gwas/summary_statistics/GCST90200001-GCST90201000/GCST90200129/GCST90200129_buildGRCh38.tsv.gz
GCST90200130	Linoleoylcholine levels	8193	http://ftp.ebi.ac.uk/pub/databases/gwas/summary_statistics/GCST90200001-GCST90201000/GCST90200130/GCST90200130_buildGRCh38.tsv.gz
GCST90200131	Sphingomyelin (d18:1/19:0, d19:1/18:0) levels	8256	http://ftp.ebi.ac.uk/pub/databases/gwas/summary_statistics/GCST90200001-GCST90201000/GCST90200131/GCST90200131_buildGRCh38.tsv.gz
GCST90200132	Linolenoylcarnitine (C18:3) levels	8195	http://ftp.ebi.ac.uk/pub/databases/gwas/summary_statistics/GCST90200001-GCST90201000/GCST90200132/GCST90200132_buildGRCh38.tsv.gz
GCST90200133	Heneicosapentaenoate (21:5n3) levels	4827	http://ftp.ebi.ac.uk/pub/databases/gwas/summary_statistics/GCST90200001-GCST90201000/GCST90200133/GCST90200133_buildGRCh38.tsv.gz
GCST90200134	Sphingomyelin (d18:1/25:0, d19:0/24:1, d20:1/23:0, d19:1/24:0) levels	8126	http://ftp.ebi.ac.uk/pub/databases/gwas/summary_statistics/GCST90200001-GCST90201000/GCST90200134/GCST90200134_buildGRCh38.tsv.gz
GCST90200135	Arachidoylcarnitine (C20) levels	7682	http://ftp.ebi.ac.uk/pub/databases/gwas/summary_statistics/GCST90200001-GCST90201000/GCST90200135/GCST90200135_buildGRCh38.tsv.gz
GCST90200136	Cerotoylcarnitine (C26) levels	8266	http://ftp.ebi.ac.uk/pub/databases/gwas/summary_statistics/GCST90200001-GCST90201000/GCST90200136/GCST90200136_buildGRCh38.tsv.gz
GCST90200137	Lignoceroylcarnitine (C24) levels	8238	http://ftp.ebi.ac.uk/pub/databases/gwas/summary_statistics/GCST90200001-GCST90201000/GCST90200137/GCST90200137_buildGRCh38.tsv.gz
GCST90200138	Docosatrienoate (22:3n6) levels	5398	http://ftp.ebi.ac.uk/pub/databases/gwas/summary_statistics/GCST90200001-GCST90201000/GCST90200138/GCST90200138_buildGRCh38.tsv.gz
GCST90200139	Dihomo-linolenoylcarnitine (C20:3n3 or 6) levels	8092	http://ftp.ebi.ac.uk/pub/databases/gwas/summary_statistics/GCST90200001-GCST90201000/GCST90200139/GCST90200139_buildGRCh38.tsv.gz
GCST90200140	Carotene diol (2) levels	8196	http://ftp.ebi.ac.uk/pub/databases/gwas/summary_statistics/GCST90200001-GCST90201000/GCST90200140/GCST90200140_buildGRCh38.tsv.gz
GCST90200141	Ethyl alpha-glucopyranoside levels	6620	http://ftp.ebi.ac.uk/pub/databases/gwas/summary_statistics/GCST90200001-GCST90201000/GCST90200141/GCST90200141_buildGRCh38.tsv.gz
GCST90200142	Carotene diol (1) levels	8256	http://ftp.ebi.ac.uk/pub/databases/gwas/summary_statistics/GCST90200001-GCST90201000/GCST90200142/GCST90200142_buildGRCh38.tsv.gz
GCST90200143	Nervonoylcarnitine (C24:1) levels	7880	http://ftp.ebi.ac.uk/pub/databases/gwas/summary_statistics/GCST90200001-GCST90201000/GCST90200143/GCST90200143_buildGRCh38.tsv.gz
GCST90200144	Dihomo-linoleoylcarnitine (C20:2) levels	7887	http://ftp.ebi.ac.uk/pub/databases/gwas/summary_statistics/GCST90200001-GCST90201000/GCST90200144/GCST90200144_buildGRCh38.tsv.gz
GCST90200145	Glycosyl ceramide (d18:1/20:0, d16:1/22:0) levels	8259	http://ftp.ebi.ac.uk/pub/databases/gwas/summary_statistics/GCST90200001-GCST90201000/GCST90200145/GCST90200145_buildGRCh38.tsv.gz
GCST90200146	Docosahexaenoylcarnitine (C22:6) levels	6287	http://ftp.ebi.ac.uk/pub/databases/gwas/summary_statistics/GCST90200001-GCST90201000/GCST90200146/GCST90200146_buildGRCh38.tsv.gz
GCST90200147	N,N,N-trimethyl-5-aminovalerate levels	8214	http://ftp.ebi.ac.uk/pub/databases/gwas/summary_statistics/GCST90200001-GCST90201000/GCST90200147/GCST90200147_buildGRCh38.tsv.gz
GCST90200148	Eicosenoylcarnitine (C20:1) levels	8145	http://ftp.ebi.ac.uk/pub/databases/gwas/summary_statistics/GCST90200001-GCST90201000/GCST90200148/GCST90200148_buildGRCh38.tsv.gz
GCST90200149	Ximenoylcarnitine (C26:1) levels	8260	http://ftp.ebi.ac.uk/pub/databases/gwas/summary_statistics/GCST90200001-GCST90201000/GCST90200149/GCST90200149_buildGRCh38.tsv.gz
GCST90200150	Arachidonoylcarnitine (C20:4) levels	8202	http://ftp.ebi.ac.uk/pub/databases/gwas/summary_statistics/GCST90200001-GCST90201000/GCST90200150/GCST90200150_buildGRCh38.tsv.gz
GCST90200151	5-dodecenoylcarnitine (C12:1) levels	7899	http://ftp.ebi.ac.uk/pub/databases/gwas/summary_statistics/GCST90200001-GCST90201000/GCST90200151/GCST90200151_buildGRCh38.tsv.gz
GCST90200152	2-butenoylglycine levels	6253	http://ftp.ebi.ac.uk/pub/databases/gwas/summary_statistics/GCST90200001-GCST90201000/GCST90200152/GCST90200152_buildGRCh38.tsv.gz
GCST90200153	(N(1) + N(8))-acetylspermidine levels	8219	http://ftp.ebi.ac.uk/pub/databases/gwas/summary_statistics/GCST90200001-GCST90201000/GCST90200153/GCST90200153_buildGRCh38.tsv.gz
GCST90200154	Hydroxy-cmpf levels	8254	http://ftp.ebi.ac.uk/pub/databases/gwas/summary_statistics/GCST90200001-GCST90201000/GCST90200154/GCST90200154_buildGRCh38.tsv.gz
GCST90200155	2-furoylcarnitine levels	6448	http://ftp.ebi.ac.uk/pub/databases/gwas/summary_statistics/GCST90200001-GCST90201000/GCST90200155/GCST90200155_buildGRCh38.tsv.gz
GCST90200156	Cortolone glucuronide (1) levels	8152	http://ftp.ebi.ac.uk/pub/databases/gwas/summary_statistics/GCST90200001-GCST90201000/GCST90200156/GCST90200156_buildGRCh38.tsv.gz
GCST90200157	Carotene diol (3) levels	7650	http://ftp.ebi.ac.uk/pub/databases/gwas/summary_statistics/GCST90200001-GCST90201000/GCST90200157/GCST90200157_buildGRCh38.tsv.gz
GCST90200158	3-hydroxyoleoylcarnitine levels	7532	http://ftp.ebi.ac.uk/pub/databases/gwas/summary_statistics/GCST90200001-GCST90201000/GCST90200158/GCST90200158_buildGRCh38.tsv.gz
GCST90200159	Dodecenedioate (C12:1-DC) levels	8217	http://ftp.ebi.ac.uk/pub/databases/gwas/summary_statistics/GCST90200001-GCST90201000/GCST90200159/GCST90200159_buildGRCh38.tsv.gz
GCST90200160	Trans-2-hexenoylglycine levels	6545	http://ftp.ebi.ac.uk/pub/databases/gwas/summary_statistics/GCST90200001-GCST90201000/GCST90200160/GCST90200160_buildGRCh38.tsv.gz
GCST90200161	2-hydroxyarachidate levels	8170	http://ftp.ebi.ac.uk/pub/databases/gwas/summary_statistics/GCST90200001-GCST90201000/GCST90200161/GCST90200161_buildGRCh38.tsv.gz
GCST90200162	3-hydroxyphenylacetoylglutamine levels	5371	http://ftp.ebi.ac.uk/pub/databases/gwas/summary_statistics/GCST90200001-GCST90201000/GCST90200162/GCST90200162_buildGRCh38.tsv.gz
GCST90200163	Heptenedioate (C7:1-DC) levels	8128	http://ftp.ebi.ac.uk/pub/databases/gwas/summary_statistics/GCST90200001-GCST90201000/GCST90200163/GCST90200163_buildGRCh38.tsv.gz
GCST90200164	Hexadecenedioate (C16:1-DC) levels	8248	http://ftp.ebi.ac.uk/pub/databases/gwas/summary_statistics/GCST90200001-GCST90201000/GCST90200164/GCST90200164_buildGRCh38.tsv.gz
GCST90200165	Octadecenedioate (C18:1-DC) levels	8267	http://ftp.ebi.ac.uk/pub/databases/gwas/summary_statistics/GCST90200001-GCST90201000/GCST90200165/GCST90200165_buildGRCh38.tsv.gz
GCST90200166	Dihydroferulic acid sulfate levels	5188	http://ftp.ebi.ac.uk/pub/databases/gwas/summary_statistics/GCST90200001-GCST90201000/GCST90200166/GCST90200166_buildGRCh38.tsv.gz
GCST90200167	Glutamine conjugate of C7H12O2 levels	7881	http://ftp.ebi.ac.uk/pub/databases/gwas/summary_statistics/GCST90200001-GCST90201000/GCST90200167/GCST90200167_buildGRCh38.tsv.gz
GCST90200168	Hydroxyasparagine levels	8206	http://ftp.ebi.ac.uk/pub/databases/gwas/summary_statistics/GCST90200001-GCST90201000/GCST90200168/GCST90200168_buildGRCh38.tsv.gz
GCST90200169	Sphingomyelin (d17:1/14:0, d16:1/15:0) levels	8267	http://ftp.ebi.ac.uk/pub/databases/gwas/summary_statistics/GCST90200001-GCST90201000/GCST90200169/GCST90200169_buildGRCh38.tsv.gz
GCST90200170	Octadecadienedioate (C18:2-DC) levels	8231	http://ftp.ebi.ac.uk/pub/databases/gwas/summary_statistics/GCST90200001-GCST90201000/GCST90200170/GCST90200170_buildGRCh38.tsv.gz
GCST90200171	Perfluorooctanoate (PFOA) levels	8199	http://ftp.ebi.ac.uk/pub/databases/gwas/summary_statistics/GCST90200001-GCST90201000/GCST90200171/GCST90200171_buildGRCh38.tsv.gz
GCST90200172	3-carboxy-4-methyl-5-pentyl-2-furanpropionate (3-CMPFP) levels	8234	http://ftp.ebi.ac.uk/pub/databases/gwas/summary_statistics/GCST90200001-GCST90201000/GCST90200172/GCST90200172_buildGRCh38.tsv.gz
GCST90200173	Glutamine conjugate of C6H10O2 (2) levels	8233	http://ftp.ebi.ac.uk/pub/databases/gwas/summary_statistics/GCST90200001-GCST90201000/GCST90200173/GCST90200173_buildGRCh38.tsv.gz
GCST90200174	3-hydroxybutyroylglycine levels	8171	http://ftp.ebi.ac.uk/pub/databases/gwas/summary_statistics/GCST90200001-GCST90201000/GCST90200174/GCST90200174_buildGRCh38.tsv.gz
GCST90200175	Glycine conjugate of C10H14O2 (1) levels	8128	http://ftp.ebi.ac.uk/pub/databases/gwas/summary_statistics/GCST90200001-GCST90201000/GCST90200175/GCST90200175_buildGRCh38.tsv.gz
GCST90200176	Glutamine conjugate of C6H10O2 (1) levels	7980	http://ftp.ebi.ac.uk/pub/databases/gwas/summary_statistics/GCST90200001-GCST90201000/GCST90200176/GCST90200176_buildGRCh38.tsv.gz
GCST90200177	N-methylhydroxyproline levels	6902	http://ftp.ebi.ac.uk/pub/databases/gwas/summary_statistics/GCST90200001-GCST90201000/GCST90200177/GCST90200177_buildGRCh38.tsv.gz
GCST90200178	Glucuronide of C10H18O2 (7) levels	6090	http://ftp.ebi.ac.uk/pub/databases/gwas/summary_statistics/GCST90200001-GCST90201000/GCST90200178/GCST90200178_buildGRCh38.tsv.gz
GCST90200179	Glyco-beta-muricholate levels	7206	http://ftp.ebi.ac.uk/pub/databases/gwas/summary_statistics/GCST90200001-GCST90201000/GCST90200179/GCST90200179_buildGRCh38.tsv.gz
GCST90200180	Glucuronide of C12H22O4 (1) levels	5831	http://ftp.ebi.ac.uk/pub/databases/gwas/summary_statistics/GCST90200001-GCST90201000/GCST90200180/GCST90200180_buildGRCh38.tsv.gz
GCST90200181	N,n,n-trimethyl-alanylproline betaine (tmap) levels	8220	http://ftp.ebi.ac.uk/pub/databases/gwas/summary_statistics/GCST90200001-GCST90201000/GCST90200181/GCST90200181_buildGRCh38.tsv.gz
GCST90200182	Glycine conjugate of C10H12O2 levels	6177	http://ftp.ebi.ac.uk/pub/databases/gwas/summary_statistics/GCST90200001-GCST90201000/GCST90200182/GCST90200182_buildGRCh38.tsv.gz
GCST90200183	N-acetyl-2-aminooctanoate levels	8253	http://ftp.ebi.ac.uk/pub/databases/gwas/summary_statistics/GCST90200001-GCST90201000/GCST90200183/GCST90200183_buildGRCh38.tsv.gz
GCST90200184	3-formylindole levels	8256	http://ftp.ebi.ac.uk/pub/databases/gwas/summary_statistics/GCST90200001-GCST90201000/GCST90200184/GCST90200184_buildGRCh38.tsv.gz
GCST90200185	Gamma-glutamylcitrulline levels	8163	http://ftp.ebi.ac.uk/pub/databases/gwas/summary_statistics/GCST90200001-GCST90201000/GCST90200185/GCST90200185_buildGRCh38.tsv.gz
GCST90200186	8-methoxykynurenate levels	6938	http://ftp.ebi.ac.uk/pub/databases/gwas/summary_statistics/GCST90200001-GCST90201000/GCST90200186/GCST90200186_buildGRCh38.tsv.gz
GCST90200187	Tetradecadienoate (14:2) levels	8255	http://ftp.ebi.ac.uk/pub/databases/gwas/summary_statistics/GCST90200001-GCST90201000/GCST90200187/GCST90200187_buildGRCh38.tsv.gz
GCST90200188	3-amino-2-piperidone levels	8237	http://ftp.ebi.ac.uk/pub/databases/gwas/summary_statistics/GCST90200001-GCST90201000/GCST90200188/GCST90200188_buildGRCh38.tsv.gz
GCST90200189	Glucuronide of piperine metabolite C17H21NO3 (3) levels	6512	http://ftp.ebi.ac.uk/pub/databases/gwas/summary_statistics/GCST90200001-GCST90201000/GCST90200189/GCST90200189_buildGRCh38.tsv.gz
GCST90200190	Dodecadienoate (12:2) levels	8244	http://ftp.ebi.ac.uk/pub/databases/gwas/summary_statistics/GCST90200001-GCST90201000/GCST90200190/GCST90200190_buildGRCh38.tsv.gz
GCST90200191	N-lactoyl tyrosine levels	6389	http://ftp.ebi.ac.uk/pub/databases/gwas/summary_statistics/GCST90200001-GCST90201000/GCST90200191/GCST90200191_buildGRCh38.tsv.gz
GCST90200192	N,N-dimethylalanine levels	8219	http://ftp.ebi.ac.uk/pub/databases/gwas/summary_statistics/GCST90200001-GCST90201000/GCST90200192/GCST90200192_buildGRCh38.tsv.gz
GCST90200193	Ethyl beta-glucopyranoside levels	8152	http://ftp.ebi.ac.uk/pub/databases/gwas/summary_statistics/GCST90200001-GCST90201000/GCST90200193/GCST90200193_buildGRCh38.tsv.gz
GCST90200194	N-lactoyl phenylalanine levels	8223	http://ftp.ebi.ac.uk/pub/databases/gwas/summary_statistics/GCST90200001-GCST90201000/GCST90200194/GCST90200194_buildGRCh38.tsv.gz
GCST90200195	N-acetyl-isoputreanine levels	8236	http://ftp.ebi.ac.uk/pub/databases/gwas/summary_statistics/GCST90200001-GCST90201000/GCST90200195/GCST90200195_buildGRCh38.tsv.gz
GCST90200196	2,2'-Methylenebis(6-tert-butyl-p-cresol) levels	7397	http://ftp.ebi.ac.uk/pub/databases/gwas/summary_statistics/GCST90200001-GCST90201000/GCST90200196/GCST90200196_buildGRCh38.tsv.gz
GCST90200197	N-lactoyl isoleucine levels	7526	http://ftp.ebi.ac.uk/pub/databases/gwas/summary_statistics/GCST90200001-GCST90201000/GCST90200197/GCST90200197_buildGRCh38.tsv.gz
GCST90200198	2-hydroxysebacate levels	7865	http://ftp.ebi.ac.uk/pub/databases/gwas/summary_statistics/GCST90200001-GCST90201000/GCST90200198/GCST90200198_buildGRCh38.tsv.gz
GCST90200199	Ascorbic acid 3-sulfate levels	8186	http://ftp.ebi.ac.uk/pub/databases/gwas/summary_statistics/GCST90200001-GCST90201000/GCST90200199/GCST90200199_buildGRCh38.tsv.gz
GCST90200200	N-lactoyl valine levels	8133	http://ftp.ebi.ac.uk/pub/databases/gwas/summary_statistics/GCST90200001-GCST90201000/GCST90200200/GCST90200200_buildGRCh38.tsv.gz
GCST90200201	6-bromotryptophan levels	8214	http://ftp.ebi.ac.uk/pub/databases/gwas/summary_statistics/GCST90200001-GCST90201000/GCST90200201/GCST90200201_buildGRCh38.tsv.gz
GCST90200202	Delta-CEHC levels	6233	http://ftp.ebi.ac.uk/pub/databases/gwas/summary_statistics/GCST90200001-GCST90201000/GCST90200202/GCST90200202_buildGRCh38.tsv.gz
GCST90200203	Indoleacetoylcarnitine levels	7777	http://ftp.ebi.ac.uk/pub/databases/gwas/summary_statistics/GCST90200001-GCST90201000/GCST90200203/GCST90200203_buildGRCh38.tsv.gz
GCST90200204	N-acetyl leucine levels	7646	http://ftp.ebi.ac.uk/pub/databases/gwas/summary_statistics/GCST90200001-GCST90201000/GCST90200204/GCST90200204_buildGRCh38.tsv.gz
GCST90200205	3-indoleglyoxylic acid levels	7848	http://ftp.ebi.ac.uk/pub/databases/gwas/summary_statistics/GCST90200001-GCST90201000/GCST90200205/GCST90200205_buildGRCh38.tsv.gz
GCST90200206	Sulfate of piperine metabolite C18H21NO3 (1) levels	7021	http://ftp.ebi.ac.uk/pub/databases/gwas/summary_statistics/GCST90200001-GCST90201000/GCST90200206/GCST90200206_buildGRCh38.tsv.gz
GCST90200207	Methyl vanillate sulfate levels	4303	http://ftp.ebi.ac.uk/pub/databases/gwas/summary_statistics/GCST90200001-GCST90201000/GCST90200207/GCST90200207_buildGRCh38.tsv.gz
GCST90200208	Glucuronide of piperine metabolite C17H21NO3 (4) levels	7833	http://ftp.ebi.ac.uk/pub/databases/gwas/summary_statistics/GCST90200001-GCST90201000/GCST90200208/GCST90200208_buildGRCh38.tsv.gz
GCST90200209	Sulfate of piperine metabolite C16H19NO3 (3) levels	7705	http://ftp.ebi.ac.uk/pub/databases/gwas/summary_statistics/GCST90200001-GCST90201000/GCST90200209/GCST90200209_buildGRCh38.tsv.gz
GCST90200210	Sulfate of piperine metabolite C16H19NO3 (2) levels	7950	http://ftp.ebi.ac.uk/pub/databases/gwas/summary_statistics/GCST90200001-GCST90201000/GCST90200210/GCST90200210_buildGRCh38.tsv.gz
GCST90200211	3-hydroxypyridine glucuronide levels	5882	http://ftp.ebi.ac.uk/pub/databases/gwas/summary_statistics/GCST90200001-GCST90201000/GCST90200211/GCST90200211_buildGRCh38.tsv.gz
GCST90200212	Glucuronide of piperine metabolite C17H21NO3 (5) levels	6582	http://ftp.ebi.ac.uk/pub/databases/gwas/summary_statistics/GCST90200001-GCST90201000/GCST90200212/GCST90200212_buildGRCh38.tsv.gz
GCST90200213	2-naphthol sulfate levels	7673	http://ftp.ebi.ac.uk/pub/databases/gwas/summary_statistics/GCST90200001-GCST90201000/GCST90200213/GCST90200213_buildGRCh38.tsv.gz
GCST90200214	11beta-hydroxyandrosterone glucuronide levels	8081	http://ftp.ebi.ac.uk/pub/databases/gwas/summary_statistics/GCST90200001-GCST90201000/GCST90200214/GCST90200214_buildGRCh38.tsv.gz
GCST90200215	4-ethylcatechol sulfate levels	8222	http://ftp.ebi.ac.uk/pub/databases/gwas/summary_statistics/GCST90200001-GCST90201000/GCST90200215/GCST90200215_buildGRCh38.tsv.gz
GCST90200216	Sulfate of piperine metabolite C18H21NO3 (3) levels	7006	http://ftp.ebi.ac.uk/pub/databases/gwas/summary_statistics/GCST90200001-GCST90201000/GCST90200216/GCST90200216_buildGRCh38.tsv.gz
GCST90200217	(2,4 or 2,5)-dimethylphenol sulfate levels	5189	http://ftp.ebi.ac.uk/pub/databases/gwas/summary_statistics/GCST90200001-GCST90201000/GCST90200217/GCST90200217_buildGRCh38.tsv.gz
GCST90200218	11beta-hydroxyetiocholanolone glucuronide levels	7220	http://ftp.ebi.ac.uk/pub/databases/gwas/summary_statistics/GCST90200001-GCST90201000/GCST90200218/GCST90200218_buildGRCh38.tsv.gz
GCST90200219	Cholic acid glucuronide levels	4414	http://ftp.ebi.ac.uk/pub/databases/gwas/summary_statistics/GCST90200001-GCST90201000/GCST90200219/GCST90200219_buildGRCh38.tsv.gz
GCST90200220	4-allylcatechol sulfate levels	8139	http://ftp.ebi.ac.uk/pub/databases/gwas/summary_statistics/GCST90200001-GCST90201000/GCST90200220/GCST90200220_buildGRCh38.tsv.gz
GCST90200221	Glycoursodeoxycholic acid sulfate (1) levels	6622	http://ftp.ebi.ac.uk/pub/databases/gwas/summary_statistics/GCST90200001-GCST90201000/GCST90200221/GCST90200221_buildGRCh38.tsv.gz
GCST90200222	Dihydrocaffeate sulfate (2) levels	6519	http://ftp.ebi.ac.uk/pub/databases/gwas/summary_statistics/GCST90200001-GCST90201000/GCST90200222/GCST90200222_buildGRCh38.tsv.gz
GCST90200223	4-methylhexanoylglutamine levels	5576	http://ftp.ebi.ac.uk/pub/databases/gwas/summary_statistics/GCST90200001-GCST90201000/GCST90200223/GCST90200223_buildGRCh38.tsv.gz
GCST90200224	2-ketocaprylate levels	8240	http://ftp.ebi.ac.uk/pub/databases/gwas/summary_statistics/GCST90200001-GCST90201000/GCST90200224/GCST90200224_buildGRCh38.tsv.gz
GCST90200225	3-hydroxy-2-methylpyridine sulfate levels	7446	http://ftp.ebi.ac.uk/pub/databases/gwas/summary_statistics/GCST90200001-GCST90201000/GCST90200225/GCST90200225_buildGRCh38.tsv.gz
GCST90200226	5-hydroxy-2-methylpyridine sulfate levels	6977	http://ftp.ebi.ac.uk/pub/databases/gwas/summary_statistics/GCST90200001-GCST90201000/GCST90200226/GCST90200226_buildGRCh38.tsv.gz
GCST90200227	3-ethylcatechol sulfate (2) levels	4814	http://ftp.ebi.ac.uk/pub/databases/gwas/summary_statistics/GCST90200001-GCST90201000/GCST90200227/GCST90200227_buildGRCh38.tsv.gz
GCST90200228	3-hydroxyhexanoylcarnitine (1) levels	8227	http://ftp.ebi.ac.uk/pub/databases/gwas/summary_statistics/GCST90200001-GCST90201000/GCST90200228/GCST90200228_buildGRCh38.tsv.gz
GCST90200229	2,6-dihydroxybenzoic acid levels	8269	http://ftp.ebi.ac.uk/pub/databases/gwas/summary_statistics/GCST90200001-GCST90201000/GCST90200229/GCST90200229_buildGRCh38.tsv.gz
GCST90200230	3-ethylcatechol sulfate (1) levels	7062	http://ftp.ebi.ac.uk/pub/databases/gwas/summary_statistics/GCST90200001-GCST90201000/GCST90200230/GCST90200230_buildGRCh38.tsv.gz
GCST90200231	Lithocholate sulfate (1) levels	7891	http://ftp.ebi.ac.uk/pub/databases/gwas/summary_statistics/GCST90200001-GCST90201000/GCST90200231/GCST90200231_buildGRCh38.tsv.gz
GCST90200232	4-acetylcatechol sulfate (1) levels	7565	http://ftp.ebi.ac.uk/pub/databases/gwas/summary_statistics/GCST90200001-GCST90201000/GCST90200232/GCST90200232_buildGRCh38.tsv.gz
GCST90200233	2,3-dihydroxy-5-methylthio-4-pentenoate (dmtpa) levels	8225	http://ftp.ebi.ac.uk/pub/databases/gwas/summary_statistics/GCST90200001-GCST90201000/GCST90200233/GCST90200233_buildGRCh38.tsv.gz
GCST90200234	Picolinoylglycine levels	7862	http://ftp.ebi.ac.uk/pub/databases/gwas/summary_statistics/GCST90200001-GCST90201000/GCST90200234/GCST90200234_buildGRCh38.tsv.gz
GCST90200235	Succinoyltaurine levels	7897	http://ftp.ebi.ac.uk/pub/databases/gwas/summary_statistics/GCST90200001-GCST90201000/GCST90200235/GCST90200235_buildGRCh38.tsv.gz
GCST90200236	Undecenoylcarnitine (C11:1) levels	8253	http://ftp.ebi.ac.uk/pub/databases/gwas/summary_statistics/GCST90200001-GCST90201000/GCST90200236/GCST90200236_buildGRCh38.tsv.gz
GCST90200237	Palmitoyl-sphingosine-phosphoethanolamine (d18:1/16:0) levels	8140	http://ftp.ebi.ac.uk/pub/databases/gwas/summary_statistics/GCST90200001-GCST90201000/GCST90200237/GCST90200237_buildGRCh38.tsv.gz
GCST90200238	Pregnenetriol disulfate levels	8228	http://ftp.ebi.ac.uk/pub/databases/gwas/summary_statistics/GCST90200001-GCST90201000/GCST90200238/GCST90200238_buildGRCh38.tsv.gz
GCST90200239	Tetradecadienedioate (C14:2-DC) levels	7857	http://ftp.ebi.ac.uk/pub/databases/gwas/summary_statistics/GCST90200001-GCST90201000/GCST90200239/GCST90200239_buildGRCh38.tsv.gz
GCST90200240	Hydroxy-N6,N6,N6-trimethyllysine levels	8190	http://ftp.ebi.ac.uk/pub/databases/gwas/summary_statistics/GCST90200001-GCST90201000/GCST90200240/GCST90200240_buildGRCh38.tsv.gz
GCST90200241	Pregnenetriol sulfate levels	8233	http://ftp.ebi.ac.uk/pub/databases/gwas/summary_statistics/GCST90200001-GCST90201000/GCST90200241/GCST90200241_buildGRCh38.tsv.gz
GCST90200242	Taurochenodeoxycholic acid 3-sulfate levels	7157	http://ftp.ebi.ac.uk/pub/databases/gwas/summary_statistics/GCST90200001-GCST90201000/GCST90200242/GCST90200242_buildGRCh38.tsv.gz
GCST90200243	Hydroxypalmitoyl sphingomyelin (d18:1/16:0(OH)) levels	8260	http://ftp.ebi.ac.uk/pub/databases/gwas/summary_statistics/GCST90200001-GCST90201000/GCST90200243/GCST90200243_buildGRCh38.tsv.gz
GCST90200244	5-hydroxymethyl-2-furoylcarnitine levels	4803	http://ftp.ebi.ac.uk/pub/databases/gwas/summary_statistics/GCST90200001-GCST90201000/GCST90200244/GCST90200244_buildGRCh38.tsv.gz
GCST90200245	Eicosenedioate (C20:1-DC) levels	7861	http://ftp.ebi.ac.uk/pub/databases/gwas/summary_statistics/GCST90200001-GCST90201000/GCST90200245/GCST90200245_buildGRCh38.tsv.gz
GCST90200246	3-hydroxydecanoylcarnitine levels	8237	http://ftp.ebi.ac.uk/pub/databases/gwas/summary_statistics/GCST90200001-GCST90201000/GCST90200246/GCST90200246_buildGRCh38.tsv.gz
GCST90200247	Levulinoylcarnitine levels	7197	http://ftp.ebi.ac.uk/pub/databases/gwas/summary_statistics/GCST90200001-GCST90201000/GCST90200247/GCST90200247_buildGRCh38.tsv.gz
GCST90200248	Cis 3,4-methyleneheptanoate levels	8223	http://ftp.ebi.ac.uk/pub/databases/gwas/summary_statistics/GCST90200001-GCST90201000/GCST90200248/GCST90200248_buildGRCh38.tsv.gz
GCST90200249	Branched-chain, straight-chain, or cyclopropyl 12:1 fatty acid levels	8256	http://ftp.ebi.ac.uk/pub/databases/gwas/summary_statistics/GCST90200001-GCST90201000/GCST90200249/GCST90200249_buildGRCh38.tsv.gz
GCST90200250	Deoxycholic acid 12-sulfate levels	7438	http://ftp.ebi.ac.uk/pub/databases/gwas/summary_statistics/GCST90200001-GCST90201000/GCST90200250/GCST90200250_buildGRCh38.tsv.gz
GCST90200251	Branched-chain, straight-chain, or cyclopropyl 10:1 fatty acid (1) levels	8265	http://ftp.ebi.ac.uk/pub/databases/gwas/summary_statistics/GCST90200001-GCST90201000/GCST90200251/GCST90200251_buildGRCh38.tsv.gz
GCST90200252	3,5-dichloro-2,6-dihydroxybenzoic acid levels	8218	http://ftp.ebi.ac.uk/pub/databases/gwas/summary_statistics/GCST90200001-GCST90201000/GCST90200252/GCST90200252_buildGRCh38.tsv.gz
GCST90200253	Vanillic acid glycine levels	7512	http://ftp.ebi.ac.uk/pub/databases/gwas/summary_statistics/GCST90200001-GCST90201000/GCST90200253/GCST90200253_buildGRCh38.tsv.gz
GCST90200254	(S)-a-amino-omega-caprolactam levels	8185	http://ftp.ebi.ac.uk/pub/databases/gwas/summary_statistics/GCST90200001-GCST90201000/GCST90200254/GCST90200254_buildGRCh38.tsv.gz
GCST90200255	3-bromo-5-chloro-2,6-dihydroxybenzoic acid levels	8127	http://ftp.ebi.ac.uk/pub/databases/gwas/summary_statistics/GCST90200001-GCST90201000/GCST90200255/GCST90200255_buildGRCh38.tsv.gz
GCST90200256	Dibutyl sulfosuccinate levels	8099	http://ftp.ebi.ac.uk/pub/databases/gwas/summary_statistics/GCST90200001-GCST90201000/GCST90200256/GCST90200256_buildGRCh38.tsv.gz
GCST90200257	Metabolonic lactone sulfate levels	8203	http://ftp.ebi.ac.uk/pub/databases/gwas/summary_statistics/GCST90200001-GCST90201000/GCST90200257/GCST90200257_buildGRCh38.tsv.gz
GCST90200258	2-hydroxy-4-(methylthio)butanoic acid levels	8255	http://ftp.ebi.ac.uk/pub/databases/gwas/summary_statistics/GCST90200001-GCST90201000/GCST90200258/GCST90200258_buildGRCh38.tsv.gz
GCST90200259	Pentose acid levels	8235	http://ftp.ebi.ac.uk/pub/databases/gwas/summary_statistics/GCST90200001-GCST90201000/GCST90200259/GCST90200259_buildGRCh38.tsv.gz
GCST90200260	Branched chain 14:0 dicarboxylic acid levels	7990	http://ftp.ebi.ac.uk/pub/databases/gwas/summary_statistics/GCST90200001-GCST90201000/GCST90200260/GCST90200260_buildGRCh38.tsv.gz
GCST90200261	S-carboxyethylcysteine levels	8010	http://ftp.ebi.ac.uk/pub/databases/gwas/summary_statistics/GCST90200001-GCST90201000/GCST90200261/GCST90200261_buildGRCh38.tsv.gz
GCST90200262	N-succinyl-phenylalanine levels	6199	http://ftp.ebi.ac.uk/pub/databases/gwas/summary_statistics/GCST90200001-GCST90201000/GCST90200262/GCST90200262_buildGRCh38.tsv.gz
GCST90200263	(2 or 3)-decenoate (10:1n7 or n8) levels	8124	http://ftp.ebi.ac.uk/pub/databases/gwas/summary_statistics/GCST90200001-GCST90201000/GCST90200263/GCST90200263_buildGRCh38.tsv.gz
GCST90200264	Bilirubin degradation product, C17H20N2O5 (2) levels	8254	http://ftp.ebi.ac.uk/pub/databases/gwas/summary_statistics/GCST90200001-GCST90201000/GCST90200264/GCST90200264_buildGRCh38.tsv.gz
GCST90200265	Bilirubin degradation product, C16H18N2O5 (4) levels	8159	http://ftp.ebi.ac.uk/pub/databases/gwas/summary_statistics/GCST90200001-GCST90201000/GCST90200265/GCST90200265_buildGRCh38.tsv.gz
GCST90200266	Cis-3,4-methyleneheptanoylcarnitine levels	8259	http://ftp.ebi.ac.uk/pub/databases/gwas/summary_statistics/GCST90200001-GCST90201000/GCST90200266/GCST90200266_buildGRCh38.tsv.gz
GCST90200267	Tetrahydrocortisol glucuronide levels	8182	http://ftp.ebi.ac.uk/pub/databases/gwas/summary_statistics/GCST90200001-GCST90201000/GCST90200267/GCST90200267_buildGRCh38.tsv.gz
GCST90200268	N-acetyl-2-aminoadipate levels	7606	http://ftp.ebi.ac.uk/pub/databases/gwas/summary_statistics/GCST90200001-GCST90201000/GCST90200268/GCST90200268_buildGRCh38.tsv.gz
GCST90200269	Bilirubin degradation product, C17H20N2O5 (1) levels	8252	http://ftp.ebi.ac.uk/pub/databases/gwas/summary_statistics/GCST90200001-GCST90201000/GCST90200269/GCST90200269_buildGRCh38.tsv.gz
GCST90200270	2-methoxyhydroquinone sulfate (1) levels	7487	http://ftp.ebi.ac.uk/pub/databases/gwas/summary_statistics/GCST90200001-GCST90201000/GCST90200270/GCST90200270_buildGRCh38.tsv.gz
GCST90200271	Bilirubin degradation product, C16H18N2O5 (3) levels	7970	http://ftp.ebi.ac.uk/pub/databases/gwas/summary_statistics/GCST90200001-GCST90201000/GCST90200271/GCST90200271_buildGRCh38.tsv.gz
GCST90200272	3-hydroxyoctanoylcarnitine (1) levels	8245	http://ftp.ebi.ac.uk/pub/databases/gwas/summary_statistics/GCST90200001-GCST90201000/GCST90200272/GCST90200272_buildGRCh38.tsv.gz
GCST90200273	2-methoxyhydroquinone sulfate (2) levels	5778	http://ftp.ebi.ac.uk/pub/databases/gwas/summary_statistics/GCST90200001-GCST90201000/GCST90200273/GCST90200273_buildGRCh38.tsv.gz
GCST90200274	Cis-3,4-methyleneheptanoylglycine levels	8106	http://ftp.ebi.ac.uk/pub/databases/gwas/summary_statistics/GCST90200001-GCST90201000/GCST90200274/GCST90200274_buildGRCh38.tsv.gz
GCST90200275	Bilirubin degradation product, C16H18N2O5 (2) levels	8252	http://ftp.ebi.ac.uk/pub/databases/gwas/summary_statistics/GCST90200001-GCST90201000/GCST90200275/GCST90200275_buildGRCh38.tsv.gz
GCST90200276	2,4-di-tert-butylphenol levels	8251	http://ftp.ebi.ac.uk/pub/databases/gwas/summary_statistics/GCST90200001-GCST90201000/GCST90200276/GCST90200276_buildGRCh38.tsv.gz
GCST90200277	Bilirubin degradation product, C16H18N2O5 (1) levels	7864	http://ftp.ebi.ac.uk/pub/databases/gwas/summary_statistics/GCST90200001-GCST90201000/GCST90200277/GCST90200277_buildGRCh38.tsv.gz
GCST90200278	3-hydroxyoctanoylcarnitine (2) levels	8243	http://ftp.ebi.ac.uk/pub/databases/gwas/summary_statistics/GCST90200001-GCST90201000/GCST90200278/GCST90200278_buildGRCh38.tsv.gz
GCST90200279	Pantothenate levels	8194	http://ftp.ebi.ac.uk/pub/databases/gwas/summary_statistics/GCST90200001-GCST90201000/GCST90200279/GCST90200279_buildGRCh38.tsv.gz
GCST90200280	5-oxoproline levels	8247	http://ftp.ebi.ac.uk/pub/databases/gwas/summary_statistics/GCST90200001-GCST90201000/GCST90200280/GCST90200280_buildGRCh38.tsv.gz
GCST90200281	Phosphoethanolamine levels	8253	http://ftp.ebi.ac.uk/pub/databases/gwas/summary_statistics/GCST90200001-GCST90201000/GCST90200281/GCST90200281_buildGRCh38.tsv.gz
GCST90200282	Picolinate levels	7051	http://ftp.ebi.ac.uk/pub/databases/gwas/summary_statistics/GCST90200001-GCST90201000/GCST90200282/GCST90200282_buildGRCh38.tsv.gz
GCST90200283	3-ureidopropionate levels	7543	http://ftp.ebi.ac.uk/pub/databases/gwas/summary_statistics/GCST90200001-GCST90201000/GCST90200283/GCST90200283_buildGRCh38.tsv.gz
GCST90200284	Erucate (22:1n9) levels	8208	http://ftp.ebi.ac.uk/pub/databases/gwas/summary_statistics/GCST90200001-GCST90201000/GCST90200284/GCST90200284_buildGRCh38.tsv.gz
GCST90200285	Eicosenedioate (C20:1-DC) levels	8166	http://ftp.ebi.ac.uk/pub/databases/gwas/summary_statistics/GCST90200001-GCST90201000/GCST90200285/GCST90200285_buildGRCh38.tsv.gz
GCST90200286	Allantoin levels	8252	http://ftp.ebi.ac.uk/pub/databases/gwas/summary_statistics/GCST90200001-GCST90201000/GCST90200286/GCST90200286_buildGRCh38.tsv.gz
GCST90200287	N-acetylvaline levels	8218	http://ftp.ebi.ac.uk/pub/databases/gwas/summary_statistics/GCST90200001-GCST90201000/GCST90200287/GCST90200287_buildGRCh38.tsv.gz
GCST90200288	N-acetylleucine levels	7905	http://ftp.ebi.ac.uk/pub/databases/gwas/summary_statistics/GCST90200001-GCST90201000/GCST90200288/GCST90200288_buildGRCh38.tsv.gz
GCST90200289	N-acetylmethionine levels	7993	http://ftp.ebi.ac.uk/pub/databases/gwas/summary_statistics/GCST90200001-GCST90201000/GCST90200289/GCST90200289_buildGRCh38.tsv.gz
GCST90200290	Glycerate levels	8222	http://ftp.ebi.ac.uk/pub/databases/gwas/summary_statistics/GCST90200001-GCST90201000/GCST90200290/GCST90200290_buildGRCh38.tsv.gz
GCST90200291	Sarcosine levels	8223	http://ftp.ebi.ac.uk/pub/databases/gwas/summary_statistics/GCST90200001-GCST90201000/GCST90200291/GCST90200291_buildGRCh38.tsv.gz
GCST90200292	Trans-4-hydroxyproline levels	8252	http://ftp.ebi.ac.uk/pub/databases/gwas/summary_statistics/GCST90200001-GCST90201000/GCST90200292/GCST90200292_buildGRCh38.tsv.gz
GCST90200293	Thyroxine levels	8262	http://ftp.ebi.ac.uk/pub/databases/gwas/summary_statistics/GCST90200001-GCST90201000/GCST90200293/GCST90200293_buildGRCh38.tsv.gz
GCST90200294	Pipecolate levels	8161	http://ftp.ebi.ac.uk/pub/databases/gwas/summary_statistics/GCST90200001-GCST90201000/GCST90200294/GCST90200294_buildGRCh38.tsv.gz
GCST90200295	Gamma-glutamyltyrosine levels	8221	http://ftp.ebi.ac.uk/pub/databases/gwas/summary_statistics/GCST90200001-GCST90201000/GCST90200295/GCST90200295_buildGRCh38.tsv.gz
GCST90200296	Methyl indole-3-acetate levels	7032	http://ftp.ebi.ac.uk/pub/databases/gwas/summary_statistics/GCST90200001-GCST90201000/GCST90200296/GCST90200296_buildGRCh38.tsv.gz
GCST90200297	Ursodeoxycholate levels	6206	http://ftp.ebi.ac.uk/pub/databases/gwas/summary_statistics/GCST90200001-GCST90201000/GCST90200297/GCST90200297_buildGRCh38.tsv.gz
GCST90200298	3-hydroxy-3-methylglutarate levels	8073	http://ftp.ebi.ac.uk/pub/databases/gwas/summary_statistics/GCST90200001-GCST90201000/GCST90200298/GCST90200298_buildGRCh38.tsv.gz
GCST90200299	Oleoyl ethanolamide levels	8243	http://ftp.ebi.ac.uk/pub/databases/gwas/summary_statistics/GCST90200001-GCST90201000/GCST90200299/GCST90200299_buildGRCh38.tsv.gz
GCST90200300	4-hydroxyphenylpyruvate levels	7813	http://ftp.ebi.ac.uk/pub/databases/gwas/summary_statistics/GCST90200001-GCST90201000/GCST90200300/GCST90200300_buildGRCh38.tsv.gz
GCST90200301	Gamma-glutamylglutamine levels	8217	http://ftp.ebi.ac.uk/pub/databases/gwas/summary_statistics/GCST90200001-GCST90201000/GCST90200301/GCST90200301_buildGRCh38.tsv.gz
GCST90200302	Alpha-tocopherol levels	8192	http://ftp.ebi.ac.uk/pub/databases/gwas/summary_statistics/GCST90200001-GCST90201000/GCST90200302/GCST90200302_buildGRCh38.tsv.gz
GCST90200303	N-acetyl-L-alanine levels	8220	http://ftp.ebi.ac.uk/pub/databases/gwas/summary_statistics/GCST90200001-GCST90201000/GCST90200303/GCST90200303_buildGRCh38.tsv.gz
GCST90200304	Citrate levels	8260	http://ftp.ebi.ac.uk/pub/databases/gwas/summary_statistics/GCST90200001-GCST90201000/GCST90200304/GCST90200304_buildGRCh38.tsv.gz
GCST90200305	2-aminobutyrate levels	8242	http://ftp.ebi.ac.uk/pub/databases/gwas/summary_statistics/GCST90200001-GCST90201000/GCST90200305/GCST90200305_buildGRCh38.tsv.gz
GCST90200306	Butyrate/isobutyrate (4:0) levels	8004	http://ftp.ebi.ac.uk/pub/databases/gwas/summary_statistics/GCST90200001-GCST90201000/GCST90200306/GCST90200306_buildGRCh38.tsv.gz
GCST90200307	Urate levels	8264	http://ftp.ebi.ac.uk/pub/databases/gwas/summary_statistics/GCST90200001-GCST90201000/GCST90200307/GCST90200307_buildGRCh38.tsv.gz
GCST90200308	3-hydroxyisobutyrate levels	8177	http://ftp.ebi.ac.uk/pub/databases/gwas/summary_statistics/GCST90200001-GCST90201000/GCST90200308/GCST90200308_buildGRCh38.tsv.gz
GCST90200309	Vanillylmandelate (VMA) levels	8216	http://ftp.ebi.ac.uk/pub/databases/gwas/summary_statistics/GCST90200001-GCST90201000/GCST90200309/GCST90200309_buildGRCh38.tsv.gz
GCST90200310	3-aminoisobutyrate levels	8265	http://ftp.ebi.ac.uk/pub/databases/gwas/summary_statistics/GCST90200001-GCST90201000/GCST90200310/GCST90200310_buildGRCh38.tsv.gz
GCST90200311	4-acetamidobutanoate levels	8154	http://ftp.ebi.ac.uk/pub/databases/gwas/summary_statistics/GCST90200001-GCST90201000/GCST90200311/GCST90200311_buildGRCh38.tsv.gz
GCST90200312	2-hydroxystearate levels	8241	http://ftp.ebi.ac.uk/pub/databases/gwas/summary_statistics/GCST90200001-GCST90201000/GCST90200312/GCST90200312_buildGRCh38.tsv.gz
GCST90200313	N1-methyladenosine levels	8247	http://ftp.ebi.ac.uk/pub/databases/gwas/summary_statistics/GCST90200001-GCST90201000/GCST90200313/GCST90200313_buildGRCh38.tsv.gz
GCST90200314	N-acetylneuraminate levels	8200	http://ftp.ebi.ac.uk/pub/databases/gwas/summary_statistics/GCST90200001-GCST90201000/GCST90200314/GCST90200314_buildGRCh38.tsv.gz
GCST90200315	Gamma-glutamylhistidine levels	8220	http://ftp.ebi.ac.uk/pub/databases/gwas/summary_statistics/GCST90200001-GCST90201000/GCST90200315/GCST90200315_buildGRCh38.tsv.gz
GCST90200316	N-acetylglucosaminylasparagine levels	8144	http://ftp.ebi.ac.uk/pub/databases/gwas/summary_statistics/GCST90200001-GCST90201000/GCST90200316/GCST90200316_buildGRCh38.tsv.gz
GCST90200317	Homovanillate (hva) levels	6320	http://ftp.ebi.ac.uk/pub/databases/gwas/summary_statistics/GCST90200001-GCST90201000/GCST90200317/GCST90200317_buildGRCh38.tsv.gz
GCST90200318	Acetoacetate levels	6883	http://ftp.ebi.ac.uk/pub/databases/gwas/summary_statistics/GCST90200001-GCST90201000/GCST90200318/GCST90200318_buildGRCh38.tsv.gz
GCST90200319	Cys-gly, oxidized levels	8256	http://ftp.ebi.ac.uk/pub/databases/gwas/summary_statistics/GCST90200001-GCST90201000/GCST90200319/GCST90200319_buildGRCh38.tsv.gz
GCST90200320	Dihomo-linoleate (20:2n6) levels	8284	http://ftp.ebi.ac.uk/pub/databases/gwas/summary_statistics/GCST90200001-GCST90201000/GCST90200320/GCST90200320_buildGRCh38.tsv.gz
GCST90200321	Cholate levels	7892	http://ftp.ebi.ac.uk/pub/databases/gwas/summary_statistics/GCST90200001-GCST90201000/GCST90200321/GCST90200321_buildGRCh38.tsv.gz
GCST90200322	Beta-hydroxyisovalerate levels	8201	http://ftp.ebi.ac.uk/pub/databases/gwas/summary_statistics/GCST90200001-GCST90201000/GCST90200322/GCST90200322_buildGRCh38.tsv.gz
GCST90200323	Creatine levels	8285	http://ftp.ebi.ac.uk/pub/databases/gwas/summary_statistics/GCST90200001-GCST90201000/GCST90200323/GCST90200323_buildGRCh38.tsv.gz
GCST90200324	Anthranilate levels	5773	http://ftp.ebi.ac.uk/pub/databases/gwas/summary_statistics/GCST90200001-GCST90201000/GCST90200324/GCST90200324_buildGRCh38.tsv.gz
GCST90200325	Glycerol levels	8285	http://ftp.ebi.ac.uk/pub/databases/gwas/summary_statistics/GCST90200001-GCST90201000/GCST90200325/GCST90200325_buildGRCh38.tsv.gz
GCST90200326	Gamma-glutamylleucine levels	8041	http://ftp.ebi.ac.uk/pub/databases/gwas/summary_statistics/GCST90200001-GCST90201000/GCST90200326/GCST90200326_buildGRCh38.tsv.gz
GCST90200327	Choline levels	8262	http://ftp.ebi.ac.uk/pub/databases/gwas/summary_statistics/GCST90200001-GCST90201000/GCST90200327/GCST90200327_buildGRCh38.tsv.gz
GCST90200328	3-methoxytyrosine levels	8258	http://ftp.ebi.ac.uk/pub/databases/gwas/summary_statistics/GCST90200001-GCST90201000/GCST90200328/GCST90200328_buildGRCh38.tsv.gz
GCST90200329	3-phosphoglycerate levels	8196	http://ftp.ebi.ac.uk/pub/databases/gwas/summary_statistics/GCST90200001-GCST90201000/GCST90200329/GCST90200329_buildGRCh38.tsv.gz
GCST90200330	1-palmitoyl-2-linoleoyl-gpc (16:0/18:2) levels	8230	http://ftp.ebi.ac.uk/pub/databases/gwas/summary_statistics/GCST90200001-GCST90201000/GCST90200330/GCST90200330_buildGRCh38.tsv.gz
GCST90200331	1-palmitoyl-2-oleoyl-GPE (16:0/18:1) levels	8262	http://ftp.ebi.ac.uk/pub/databases/gwas/summary_statistics/GCST90200001-GCST90201000/GCST90200331/GCST90200331_buildGRCh38.tsv.gz
GCST90200332	1-palmitoyl-2-linoleoyl-GPI (16:0/18:2) levels	8115	http://ftp.ebi.ac.uk/pub/databases/gwas/summary_statistics/GCST90200001-GCST90201000/GCST90200332/GCST90200332_buildGRCh38.tsv.gz
GCST90200333	Taurocholic acid levels	7743	http://ftp.ebi.ac.uk/pub/databases/gwas/summary_statistics/GCST90200001-GCST90201000/GCST90200333/GCST90200333_buildGRCh38.tsv.gz
GCST90200334	Taurodeoxycholate levels	7287	http://ftp.ebi.ac.uk/pub/databases/gwas/summary_statistics/GCST90200001-GCST90201000/GCST90200334/GCST90200334_buildGRCh38.tsv.gz
GCST90200335	Stearoyl sphingomyelin (d18:1/18:0) levels	8258	http://ftp.ebi.ac.uk/pub/databases/gwas/summary_statistics/GCST90200001-GCST90201000/GCST90200335/GCST90200335_buildGRCh38.tsv.gz
GCST90200336	Ceramide (d18:1/16:0) levels	8266	http://ftp.ebi.ac.uk/pub/databases/gwas/summary_statistics/GCST90200001-GCST90201000/GCST90200336/GCST90200336_buildGRCh38.tsv.gz
GCST90200337	Taurochenodeoxycholate levels	8048	http://ftp.ebi.ac.uk/pub/databases/gwas/summary_statistics/GCST90200001-GCST90201000/GCST90200337/GCST90200337_buildGRCh38.tsv.gz
GCST90200338	4-hydroxyphenylacetate levels	7906	http://ftp.ebi.ac.uk/pub/databases/gwas/summary_statistics/GCST90200001-GCST90201000/GCST90200338/GCST90200338_buildGRCh38.tsv.gz
GCST90200339	5,6-dihydrothymine levels	8219	http://ftp.ebi.ac.uk/pub/databases/gwas/summary_statistics/GCST90200001-GCST90201000/GCST90200339/GCST90200339_buildGRCh38.tsv.gz
GCST90200340	1-palmitoyl-2-oleoyl-gpc (16:0/18:1) levels	8249	http://ftp.ebi.ac.uk/pub/databases/gwas/summary_statistics/GCST90200001-GCST90201000/GCST90200340/GCST90200340_buildGRCh38.tsv.gz
GCST90200341	N-stearoyl-sphingosine (d18:1/18:0) levels	8254	http://ftp.ebi.ac.uk/pub/databases/gwas/summary_statistics/GCST90200001-GCST90201000/GCST90200341/GCST90200341_buildGRCh38.tsv.gz
GCST90200342	Glycochenodeoxycholate levels	8164	http://ftp.ebi.ac.uk/pub/databases/gwas/summary_statistics/GCST90200001-GCST90201000/GCST90200342/GCST90200342_buildGRCh38.tsv.gz
GCST90200343	N-formylmethionine levels	8235	http://ftp.ebi.ac.uk/pub/databases/gwas/summary_statistics/GCST90200001-GCST90201000/GCST90200343/GCST90200343_buildGRCh38.tsv.gz
GCST90200344	N6,n6,n6-trimethyllysine levels	8180	http://ftp.ebi.ac.uk/pub/databases/gwas/summary_statistics/GCST90200001-GCST90201000/GCST90200344/GCST90200344_buildGRCh38.tsv.gz
GCST90200345	S-adenosylhomocysteine (SAH) levels	6142	http://ftp.ebi.ac.uk/pub/databases/gwas/summary_statistics/GCST90200001-GCST90201000/GCST90200345/GCST90200345_buildGRCh38.tsv.gz
GCST90200346	4-acetaminophen sulfate levels	4197	http://ftp.ebi.ac.uk/pub/databases/gwas/summary_statistics/GCST90200001-GCST90201000/GCST90200346/GCST90200346_buildGRCh38.tsv.gz
GCST90200347	2-hydroxyhippurate (salicylurate) levels	8244	http://ftp.ebi.ac.uk/pub/databases/gwas/summary_statistics/GCST90200001-GCST90201000/GCST90200347/GCST90200347_buildGRCh38.tsv.gz
GCST90200348	Quinolinate levels	8203	http://ftp.ebi.ac.uk/pub/databases/gwas/summary_statistics/GCST90200001-GCST90201000/GCST90200348/GCST90200348_buildGRCh38.tsv.gz
GCST90200349	Eicosapentaenoate (EPA; 20:5n3) levels	8257	http://ftp.ebi.ac.uk/pub/databases/gwas/summary_statistics/GCST90200001-GCST90201000/GCST90200349/GCST90200349_buildGRCh38.tsv.gz
GCST90200350	Laurate (12:0) levels	8226	http://ftp.ebi.ac.uk/pub/databases/gwas/summary_statistics/GCST90200001-GCST90201000/GCST90200350/GCST90200350_buildGRCh38.tsv.gz
GCST90200351	N-acetylputrescine levels	8243	http://ftp.ebi.ac.uk/pub/databases/gwas/summary_statistics/GCST90200001-GCST90201000/GCST90200351/GCST90200351_buildGRCh38.tsv.gz
GCST90200352	Methylsuccinate levels	7965	http://ftp.ebi.ac.uk/pub/databases/gwas/summary_statistics/GCST90200001-GCST90201000/GCST90200352/GCST90200352_buildGRCh38.tsv.gz
GCST90200353	9,10-DiHOME levels	7557	http://ftp.ebi.ac.uk/pub/databases/gwas/summary_statistics/GCST90200001-GCST90201000/GCST90200353/GCST90200353_buildGRCh38.tsv.gz
GCST90200354	Linoleate (18:2n6) levels	8260	http://ftp.ebi.ac.uk/pub/databases/gwas/summary_statistics/GCST90200001-GCST90201000/GCST90200354/GCST90200354_buildGRCh38.tsv.gz
GCST90200355	Adenosine 5'-diphosphate (ADP) levels	4607	http://ftp.ebi.ac.uk/pub/databases/gwas/summary_statistics/GCST90200001-GCST90201000/GCST90200355/GCST90200355_buildGRCh38.tsv.gz
GCST90200356	Adenosine 5'-monophosphate (AMP) levels	8218	http://ftp.ebi.ac.uk/pub/databases/gwas/summary_statistics/GCST90200001-GCST90201000/GCST90200356/GCST90200356_buildGRCh38.tsv.gz
GCST90200357	Adenosine 3',5'-cyclic monophosphate (camp) levels	6756	http://ftp.ebi.ac.uk/pub/databases/gwas/summary_statistics/GCST90200001-GCST90201000/GCST90200357/GCST90200357_buildGRCh38.tsv.gz
GCST90200358	Arachidonate (20:4n6) levels	8272	http://ftp.ebi.ac.uk/pub/databases/gwas/summary_statistics/GCST90200001-GCST90201000/GCST90200358/GCST90200358_buildGRCh38.tsv.gz
GCST90200359	5-methylthioadenosine (mta) levels	8210	http://ftp.ebi.ac.uk/pub/databases/gwas/summary_statistics/GCST90200001-GCST90201000/GCST90200359/GCST90200359_buildGRCh38.tsv.gz
GCST90200360	Cortisone levels	8153	http://ftp.ebi.ac.uk/pub/databases/gwas/summary_statistics/GCST90200001-GCST90201000/GCST90200360/GCST90200360_buildGRCh38.tsv.gz
GCST90200361	Beta-alanine levels	8114	http://ftp.ebi.ac.uk/pub/databases/gwas/summary_statistics/GCST90200001-GCST90201000/GCST90200361/GCST90200361_buildGRCh38.tsv.gz
GCST90200362	Succinate levels	7943	http://ftp.ebi.ac.uk/pub/databases/gwas/summary_statistics/GCST90200001-GCST90201000/GCST90200362/GCST90200362_buildGRCh38.tsv.gz
GCST90200363	Phosphocholine levels	8245	http://ftp.ebi.ac.uk/pub/databases/gwas/summary_statistics/GCST90200001-GCST90201000/GCST90200363/GCST90200363_buildGRCh38.tsv.gz
GCST90200364	Cysteinylglycine levels	8214	http://ftp.ebi.ac.uk/pub/databases/gwas/summary_statistics/GCST90200001-GCST90201000/GCST90200364/GCST90200364_buildGRCh38.tsv.gz
GCST90200365	Phenylpyruvate levels	8241	http://ftp.ebi.ac.uk/pub/databases/gwas/summary_statistics/GCST90200001-GCST90201000/GCST90200365/GCST90200365_buildGRCh38.tsv.gz
GCST90200366	Creatinine levels	8239	http://ftp.ebi.ac.uk/pub/databases/gwas/summary_statistics/GCST90200001-GCST90201000/GCST90200366/GCST90200366_buildGRCh38.tsv.gz
GCST90200367	3-Hydroxybutyrate levels	8292	http://ftp.ebi.ac.uk/pub/databases/gwas/summary_statistics/GCST90200001-GCST90201000/GCST90200367/GCST90200367_buildGRCh38.tsv.gz
GCST90200368	Cholesterol levels	8258	http://ftp.ebi.ac.uk/pub/databases/gwas/summary_statistics/GCST90200001-GCST90201000/GCST90200368/GCST90200368_buildGRCh38.tsv.gz
GCST90200369	2-hydroxyphenylacetate levels	7564	http://ftp.ebi.ac.uk/pub/databases/gwas/summary_statistics/GCST90200001-GCST90201000/GCST90200369/GCST90200369_buildGRCh38.tsv.gz
GCST90200370	Aspartate levels	8253	http://ftp.ebi.ac.uk/pub/databases/gwas/summary_statistics/GCST90200001-GCST90201000/GCST90200370/GCST90200370_buildGRCh38.tsv.gz
GCST90200371	3-(4-hydroxyphenyl)lactate levels	8259	http://ftp.ebi.ac.uk/pub/databases/gwas/summary_statistics/GCST90200001-GCST90201000/GCST90200371/GCST90200371_buildGRCh38.tsv.gz
GCST90200372	Arginine levels	8237	http://ftp.ebi.ac.uk/pub/databases/gwas/summary_statistics/GCST90200001-GCST90201000/GCST90200372/GCST90200372_buildGRCh38.tsv.gz
GCST90200373	Gluconate levels	8106	http://ftp.ebi.ac.uk/pub/databases/gwas/summary_statistics/GCST90200001-GCST90201000/GCST90200373/GCST90200373_buildGRCh38.tsv.gz
GCST90200374	Sphinganine levels	7429	http://ftp.ebi.ac.uk/pub/databases/gwas/summary_statistics/GCST90200001-GCST90201000/GCST90200374/GCST90200374_buildGRCh38.tsv.gz
GCST90200375	Gamma-glutamylglutamate levels	8244	http://ftp.ebi.ac.uk/pub/databases/gwas/summary_statistics/GCST90200001-GCST90201000/GCST90200375/GCST90200375_buildGRCh38.tsv.gz
GCST90200376	Flavin adenine dinucleotide (FAD) levels	6257	http://ftp.ebi.ac.uk/pub/databases/gwas/summary_statistics/GCST90200001-GCST90201000/GCST90200376/GCST90200376_buildGRCh38.tsv.gz
GCST90200377	Histidine levels	8223	http://ftp.ebi.ac.uk/pub/databases/gwas/summary_statistics/GCST90200001-GCST90201000/GCST90200377/GCST90200377_buildGRCh38.tsv.gz
GCST90200378	Cortisol levels (plasma)	8193	http://ftp.ebi.ac.uk/pub/databases/gwas/summary_statistics/GCST90200001-GCST90201000/GCST90200378/GCST90200378_buildGRCh38.tsv.gz
GCST90200379	Hypotaurine levels	8212	http://ftp.ebi.ac.uk/pub/databases/gwas/summary_statistics/GCST90200001-GCST90201000/GCST90200379/GCST90200379_buildGRCh38.tsv.gz
GCST90200380	Glutarate (C5-DC) levels	7757	http://ftp.ebi.ac.uk/pub/databases/gwas/summary_statistics/GCST90200001-GCST90201000/GCST90200380/GCST90200380_buildGRCh38.tsv.gz
GCST90200381	S-1-pyrroline-5-carboxylate levels	8232	http://ftp.ebi.ac.uk/pub/databases/gwas/summary_statistics/GCST90200001-GCST90201000/GCST90200381/GCST90200381_buildGRCh38.tsv.gz
GCST90200382	Cystine levels	8177	http://ftp.ebi.ac.uk/pub/databases/gwas/summary_statistics/GCST90200001-GCST90201000/GCST90200382/GCST90200382_buildGRCh38.tsv.gz
GCST90200383	Cystathionine levels	8014	http://ftp.ebi.ac.uk/pub/databases/gwas/summary_statistics/GCST90200001-GCST90201000/GCST90200383/GCST90200383_buildGRCh38.tsv.gz
GCST90200384	Guanidinoacetate levels	8238	http://ftp.ebi.ac.uk/pub/databases/gwas/summary_statistics/GCST90200001-GCST90201000/GCST90200384/GCST90200384_buildGRCh38.tsv.gz
GCST90200385	Sphingosine levels	7982	http://ftp.ebi.ac.uk/pub/databases/gwas/summary_statistics/GCST90200001-GCST90201000/GCST90200385/GCST90200385_buildGRCh38.tsv.gz
GCST90200386	Deoxycholate levels	7649	http://ftp.ebi.ac.uk/pub/databases/gwas/summary_statistics/GCST90200001-GCST90201000/GCST90200386/GCST90200386_buildGRCh38.tsv.gz
GCST90200387	Glycocholate levels	8247	http://ftp.ebi.ac.uk/pub/databases/gwas/summary_statistics/GCST90200001-GCST90201000/GCST90200387/GCST90200387_buildGRCh38.tsv.gz
GCST90200388	Palmitoleate (16:1n7) levels	8290	http://ftp.ebi.ac.uk/pub/databases/gwas/summary_statistics/GCST90200001-GCST90201000/GCST90200388/GCST90200388_buildGRCh38.tsv.gz
GCST90200389	Leucine levels	8252	http://ftp.ebi.ac.uk/pub/databases/gwas/summary_statistics/GCST90200001-GCST90201000/GCST90200389/GCST90200389_buildGRCh38.tsv.gz
GCST90200390	Stearate (18:0) levels	8272	http://ftp.ebi.ac.uk/pub/databases/gwas/summary_statistics/GCST90200001-GCST90201000/GCST90200390/GCST90200390_buildGRCh38.tsv.gz
GCST90200391	Methionine levels	8222	http://ftp.ebi.ac.uk/pub/databases/gwas/summary_statistics/GCST90200001-GCST90201000/GCST90200391/GCST90200391_buildGRCh38.tsv.gz
GCST90200392	Orotate levels	8128	http://ftp.ebi.ac.uk/pub/databases/gwas/summary_statistics/GCST90200001-GCST90201000/GCST90200392/GCST90200392_buildGRCh38.tsv.gz
GCST90200393	Phosphate levels (UKB data field 30810)	8247	http://ftp.ebi.ac.uk/pub/databases/gwas/summary_statistics/GCST90200001-GCST90201000/GCST90200393/GCST90200393_buildGRCh38.tsv.gz
GCST90200394	Inosine levels	4940	http://ftp.ebi.ac.uk/pub/databases/gwas/summary_statistics/GCST90200001-GCST90201000/GCST90200394/GCST90200394_buildGRCh38.tsv.gz
GCST90200395	Inosine 5'-monophosphate (IMP) levels	4639	http://ftp.ebi.ac.uk/pub/databases/gwas/summary_statistics/GCST90200001-GCST90201000/GCST90200395/GCST90200395_buildGRCh38.tsv.gz
GCST90200396	Phenylalanine levels	8228	http://ftp.ebi.ac.uk/pub/databases/gwas/summary_statistics/GCST90200001-GCST90201000/GCST90200396/GCST90200396_buildGRCh38.tsv.gz
GCST90200397	Palmitate (16:0) levels	8269	http://ftp.ebi.ac.uk/pub/databases/gwas/summary_statistics/GCST90200001-GCST90201000/GCST90200397/GCST90200397_buildGRCh38.tsv.gz
GCST90200398	Malate levels	8187	http://ftp.ebi.ac.uk/pub/databases/gwas/summary_statistics/GCST90200001-GCST90201000/GCST90200398/GCST90200398_buildGRCh38.tsv.gz
GCST90200399	Isoleucine levels	8255	http://ftp.ebi.ac.uk/pub/databases/gwas/summary_statistics/GCST90200001-GCST90201000/GCST90200399/GCST90200399_buildGRCh38.tsv.gz
GCST90200400	Nicotinamide levels	8110	http://ftp.ebi.ac.uk/pub/databases/gwas/summary_statistics/GCST90200001-GCST90201000/GCST90200400/GCST90200400_buildGRCh38.tsv.gz
GCST90200401	Myo-inositol levels	8193	http://ftp.ebi.ac.uk/pub/databases/gwas/summary_statistics/GCST90200001-GCST90201000/GCST90200401/GCST90200401_buildGRCh38.tsv.gz
GCST90200402	Lysine levels	8250	http://ftp.ebi.ac.uk/pub/databases/gwas/summary_statistics/GCST90200001-GCST90201000/GCST90200402/GCST90200402_buildGRCh38.tsv.gz
GCST90200403	Citrulline levels	8157	http://ftp.ebi.ac.uk/pub/databases/gwas/summary_statistics/GCST90200001-GCST90201000/GCST90200403/GCST90200403_buildGRCh38.tsv.gz
GCST90200404	Ornithine levels	8255	http://ftp.ebi.ac.uk/pub/databases/gwas/summary_statistics/GCST90200001-GCST90201000/GCST90200404/GCST90200404_buildGRCh38.tsv.gz
GCST90200405	Retinol (Vitamin A) levels	8247	http://ftp.ebi.ac.uk/pub/databases/gwas/summary_statistics/GCST90200001-GCST90201000/GCST90200405/GCST90200405_buildGRCh38.tsv.gz
GCST90200406	1-methylnicotinamide levels	8194	http://ftp.ebi.ac.uk/pub/databases/gwas/summary_statistics/GCST90200001-GCST90201000/GCST90200406/GCST90200406_buildGRCh38.tsv.gz
GCST90200407	Uridine levels	8253	http://ftp.ebi.ac.uk/pub/databases/gwas/summary_statistics/GCST90200001-GCST90201000/GCST90200407/GCST90200407_buildGRCh38.tsv.gz
GCST90200408	Plasma lactate levels	8217	http://ftp.ebi.ac.uk/pub/databases/gwas/summary_statistics/GCST90200001-GCST90201000/GCST90200408/GCST90200408_buildGRCh38.tsv.gz
GCST90200409	Pristanate levels	6497	http://ftp.ebi.ac.uk/pub/databases/gwas/summary_statistics/GCST90200001-GCST90201000/GCST90200409/GCST90200409_buildGRCh38.tsv.gz
GCST90200410	Phytanate levels	8223	http://ftp.ebi.ac.uk/pub/databases/gwas/summary_statistics/GCST90200001-GCST90201000/GCST90200410/GCST90200410_buildGRCh38.tsv.gz
GCST90200411	Plasma free proline levels	8257	http://ftp.ebi.ac.uk/pub/databases/gwas/summary_statistics/GCST90200001-GCST90201000/GCST90200411/GCST90200411_buildGRCh38.tsv.gz
GCST90200412	Glutamate levels	8287	http://ftp.ebi.ac.uk/pub/databases/gwas/summary_statistics/GCST90200001-GCST90201000/GCST90200412/GCST90200412_buildGRCh38.tsv.gz
GCST90200413	2'-deoxyuridine levels	7915	http://ftp.ebi.ac.uk/pub/databases/gwas/summary_statistics/GCST90200001-GCST90201000/GCST90200413/GCST90200413_buildGRCh38.tsv.gz
GCST90200414	Myristate (14:0) levels	8282	http://ftp.ebi.ac.uk/pub/databases/gwas/summary_statistics/GCST90200001-GCST90201000/GCST90200414/GCST90200414_buildGRCh38.tsv.gz
GCST90200415	Serine levels	8271	http://ftp.ebi.ac.uk/pub/databases/gwas/summary_statistics/GCST90200001-GCST90201000/GCST90200415/GCST90200415_buildGRCh38.tsv.gz
GCST90200416	Trans-urocanate levels	8198	http://ftp.ebi.ac.uk/pub/databases/gwas/summary_statistics/GCST90200001-GCST90201000/GCST90200416/GCST90200416_buildGRCh38.tsv.gz
GCST90200417	Urea levels	8238	http://ftp.ebi.ac.uk/pub/databases/gwas/summary_statistics/GCST90200001-GCST90201000/GCST90200417/GCST90200417_buildGRCh38.tsv.gz
GCST90200418	Pyridoxal levels	8021	http://ftp.ebi.ac.uk/pub/databases/gwas/summary_statistics/GCST90200001-GCST90201000/GCST90200418/GCST90200418_buildGRCh38.tsv.gz
GCST90200419	Glutamine levels	8253	http://ftp.ebi.ac.uk/pub/databases/gwas/summary_statistics/GCST90200001-GCST90201000/GCST90200419/GCST90200419_buildGRCh38.tsv.gz
GCST90200420	Taurine levels	8219	http://ftp.ebi.ac.uk/pub/databases/gwas/summary_statistics/GCST90200001-GCST90201000/GCST90200420/GCST90200420_buildGRCh38.tsv.gz
GCST90200421	Salicylate levels	8191	http://ftp.ebi.ac.uk/pub/databases/gwas/summary_statistics/GCST90200001-GCST90201000/GCST90200421/GCST90200421_buildGRCh38.tsv.gz
GCST90200422	Serotonin levels	7498	http://ftp.ebi.ac.uk/pub/databases/gwas/summary_statistics/GCST90200001-GCST90201000/GCST90200422/GCST90200422_buildGRCh38.tsv.gz
GCST90200423	Spermidine levels	7348	http://ftp.ebi.ac.uk/pub/databases/gwas/summary_statistics/GCST90200001-GCST90201000/GCST90200423/GCST90200423_buildGRCh38.tsv.gz
GCST90200424	Dimethylglycine levels	8224	http://ftp.ebi.ac.uk/pub/databases/gwas/summary_statistics/GCST90200001-GCST90201000/GCST90200424/GCST90200424_buildGRCh38.tsv.gz
GCST90200425	Betaine levels	8232	http://ftp.ebi.ac.uk/pub/databases/gwas/summary_statistics/GCST90200001-GCST90201000/GCST90200425/GCST90200425_buildGRCh38.tsv.gz
GCST90200426	Xylose levels	6822	http://ftp.ebi.ac.uk/pub/databases/gwas/summary_statistics/GCST90200001-GCST90201000/GCST90200426/GCST90200426_buildGRCh38.tsv.gz
GCST90200427	Tyrosine levels	8252	http://ftp.ebi.ac.uk/pub/databases/gwas/summary_statistics/GCST90200001-GCST90201000/GCST90200427/GCST90200427_buildGRCh38.tsv.gz
GCST90200428	Caprate (10:0) levels	8272	http://ftp.ebi.ac.uk/pub/databases/gwas/summary_statistics/GCST90200001-GCST90201000/GCST90200428/GCST90200428_buildGRCh38.tsv.gz
GCST90200429	Cytidine levels	7659	http://ftp.ebi.ac.uk/pub/databases/gwas/summary_statistics/GCST90200001-GCST90201000/GCST90200429/GCST90200429_buildGRCh38.tsv.gz
GCST90200430	Pyruvate levels	8259	http://ftp.ebi.ac.uk/pub/databases/gwas/summary_statistics/GCST90200001-GCST90201000/GCST90200430/GCST90200430_buildGRCh38.tsv.gz
GCST90200431	Alanine levels	8265	http://ftp.ebi.ac.uk/pub/databases/gwas/summary_statistics/GCST90200001-GCST90201000/GCST90200431/GCST90200431_buildGRCh38.tsv.gz
GCST90200432	Threonine levels	8245	http://ftp.ebi.ac.uk/pub/databases/gwas/summary_statistics/GCST90200001-GCST90201000/GCST90200432/GCST90200432_buildGRCh38.tsv.gz
GCST90200433	Cytosine levels	6990	http://ftp.ebi.ac.uk/pub/databases/gwas/summary_statistics/GCST90200001-GCST90201000/GCST90200433/GCST90200433_buildGRCh38.tsv.gz
GCST90200434	12,13-DiHOME levels	7918	http://ftp.ebi.ac.uk/pub/databases/gwas/summary_statistics/GCST90200001-GCST90201000/GCST90200434/GCST90200434_buildGRCh38.tsv.gz
GCST90200435	Mannose levels	8212	http://ftp.ebi.ac.uk/pub/databases/gwas/summary_statistics/GCST90200001-GCST90201000/GCST90200435/GCST90200435_buildGRCh38.tsv.gz
GCST90200436	Caffeine levels	8005	http://ftp.ebi.ac.uk/pub/databases/gwas/summary_statistics/GCST90200001-GCST90201000/GCST90200436/GCST90200436_buildGRCh38.tsv.gz
GCST90200437	Fructose levels	8137	http://ftp.ebi.ac.uk/pub/databases/gwas/summary_statistics/GCST90200001-GCST90201000/GCST90200437/GCST90200437_buildGRCh38.tsv.gz
GCST90200438	Alpha-ketobutyrate levels	8192	http://ftp.ebi.ac.uk/pub/databases/gwas/summary_statistics/GCST90200001-GCST90201000/GCST90200438/GCST90200438_buildGRCh38.tsv.gz
GCST90200439	Cysteine levels	8216	http://ftp.ebi.ac.uk/pub/databases/gwas/summary_statistics/GCST90200001-GCST90201000/GCST90200439/GCST90200439_buildGRCh38.tsv.gz
GCST90200440	Blood sugar levels	8123	http://ftp.ebi.ac.uk/pub/databases/gwas/summary_statistics/GCST90200001-GCST90201000/GCST90200440/GCST90200440_buildGRCh38.tsv.gz
GCST90200441	Tryptophan levels	8235	http://ftp.ebi.ac.uk/pub/databases/gwas/summary_statistics/GCST90200001-GCST90201000/GCST90200441/GCST90200441_buildGRCh38.tsv.gz
GCST90200442	Valine levels	8247	http://ftp.ebi.ac.uk/pub/databases/gwas/summary_statistics/GCST90200001-GCST90201000/GCST90200442/GCST90200442_buildGRCh38.tsv.gz
GCST90200443	Pseudouridine levels	8213	http://ftp.ebi.ac.uk/pub/databases/gwas/summary_statistics/GCST90200001-GCST90201000/GCST90200443/GCST90200443_buildGRCh38.tsv.gz
GCST90200444	Dihydroorotate levels	8195	http://ftp.ebi.ac.uk/pub/databases/gwas/summary_statistics/GCST90200001-GCST90201000/GCST90200444/GCST90200444_buildGRCh38.tsv.gz
GCST90200445	Caprylate (8:0) levels	8163	http://ftp.ebi.ac.uk/pub/databases/gwas/summary_statistics/GCST90200001-GCST90201000/GCST90200445/GCST90200445_buildGRCh38.tsv.gz
GCST90200446	Arachidate (20:0) levels	8228	http://ftp.ebi.ac.uk/pub/databases/gwas/summary_statistics/GCST90200001-GCST90201000/GCST90200446/GCST90200446_buildGRCh38.tsv.gz
GCST90200447	Maltose levels in coronary artery disease	6351	http://ftp.ebi.ac.uk/pub/databases/gwas/summary_statistics/GCST90200001-GCST90201000/GCST90200447/GCST90200447_buildGRCh38.tsv.gz
GCST90200448	N-stearoyl-sphinganine (d18:0/18:0) levels	6737	http://ftp.ebi.ac.uk/pub/databases/gwas/summary_statistics/GCST90200001-GCST90201000/GCST90200448/GCST90200448_buildGRCh38.tsv.gz
GCST90200449	Sucrose levels	7803	http://ftp.ebi.ac.uk/pub/databases/gwas/summary_statistics/GCST90200001-GCST90201000/GCST90200449/GCST90200449_buildGRCh38.tsv.gz
GCST90200450	Caproate (6:0) levels	7564	http://ftp.ebi.ac.uk/pub/databases/gwas/summary_statistics/GCST90200001-GCST90201000/GCST90200450/GCST90200450_buildGRCh38.tsv.gz
GCST90200451	Nonadecanoate (19:0) levels	8231	http://ftp.ebi.ac.uk/pub/databases/gwas/summary_statistics/GCST90200001-GCST90201000/GCST90200451/GCST90200451_buildGRCh38.tsv.gz
GCST90200452	Plasma free asparagine levels	8245	http://ftp.ebi.ac.uk/pub/databases/gwas/summary_statistics/GCST90200001-GCST90201000/GCST90200452/GCST90200452_buildGRCh38.tsv.gz
GCST90200453	X-07765 levels	8127	http://ftp.ebi.ac.uk/pub/databases/gwas/summary_statistics/GCST90200001-GCST90201000/GCST90200453/GCST90200453_buildGRCh38.tsv.gz
GCST90200454	Kynurenate levels	8241	http://ftp.ebi.ac.uk/pub/databases/gwas/summary_statistics/GCST90200001-GCST90201000/GCST90200454/GCST90200454_buildGRCh38.tsv.gz
GCST90200455	Alpha-ketoglutarate levels	8212	http://ftp.ebi.ac.uk/pub/databases/gwas/summary_statistics/GCST90200001-GCST90201000/GCST90200455/GCST90200455_buildGRCh38.tsv.gz
GCST90200456	X-11308 levels	8253	http://ftp.ebi.ac.uk/pub/databases/gwas/summary_statistics/GCST90200001-GCST90201000/GCST90200456/GCST90200456_buildGRCh38.tsv.gz
GCST90200457	Pentadecanoate (15:0) levels	8273	http://ftp.ebi.ac.uk/pub/databases/gwas/summary_statistics/GCST90200001-GCST90201000/GCST90200457/GCST90200457_buildGRCh38.tsv.gz
GCST90200458	X-11315 levels	8139	http://ftp.ebi.ac.uk/pub/databases/gwas/summary_statistics/GCST90200001-GCST90201000/GCST90200458/GCST90200458_buildGRCh38.tsv.gz
GCST90200459	Margarate (17:0) levels	8279	http://ftp.ebi.ac.uk/pub/databases/gwas/summary_statistics/GCST90200001-GCST90201000/GCST90200459/GCST90200459_buildGRCh38.tsv.gz
GCST90200460	X-11372 levels	8251	http://ftp.ebi.ac.uk/pub/databases/gwas/summary_statistics/GCST90200001-GCST90201000/GCST90200460/GCST90200460_buildGRCh38.tsv.gz
GCST90200461	X-10458 levels	7970	http://ftp.ebi.ac.uk/pub/databases/gwas/summary_statistics/GCST90200001-GCST90201000/GCST90200461/GCST90200461_buildGRCh38.tsv.gz
GCST90200462	X-11299 levels	8203	http://ftp.ebi.ac.uk/pub/databases/gwas/summary_statistics/GCST90200001-GCST90201000/GCST90200462/GCST90200462_buildGRCh38.tsv.gz
GCST90200463	X-11478 levels	8242	http://ftp.ebi.ac.uk/pub/databases/gwas/summary_statistics/GCST90200001-GCST90201000/GCST90200463/GCST90200463_buildGRCh38.tsv.gz
GCST90200464	X-11849 levels	7679	http://ftp.ebi.ac.uk/pub/databases/gwas/summary_statistics/GCST90200001-GCST90201000/GCST90200464/GCST90200464_buildGRCh38.tsv.gz
GCST90200465	X-11787 levels	8247	http://ftp.ebi.ac.uk/pub/databases/gwas/summary_statistics/GCST90200001-GCST90201000/GCST90200465/GCST90200465_buildGRCh38.tsv.gz
GCST90200466	X-11632 levels	7784	http://ftp.ebi.ac.uk/pub/databases/gwas/summary_statistics/GCST90200001-GCST90201000/GCST90200466/GCST90200466_buildGRCh38.tsv.gz
GCST90200467	X-11852 levels	7295	http://ftp.ebi.ac.uk/pub/databases/gwas/summary_statistics/GCST90200001-GCST90201000/GCST90200467/GCST90200467_buildGRCh38.tsv.gz
GCST90200468	X-11847 levels	7193	http://ftp.ebi.ac.uk/pub/databases/gwas/summary_statistics/GCST90200001-GCST90201000/GCST90200468/GCST90200468_buildGRCh38.tsv.gz
GCST90200469	X-11483 levels	7798	http://ftp.ebi.ac.uk/pub/databases/gwas/summary_statistics/GCST90200001-GCST90201000/GCST90200469/GCST90200469_buildGRCh38.tsv.gz
GCST90200470	X-11470 levels	8134	http://ftp.ebi.ac.uk/pub/databases/gwas/summary_statistics/GCST90200001-GCST90201000/GCST90200470/GCST90200470_buildGRCh38.tsv.gz
GCST90200471	X-11381 levels	8225	http://ftp.ebi.ac.uk/pub/databases/gwas/summary_statistics/GCST90200001-GCST90201000/GCST90200471/GCST90200471_buildGRCh38.tsv.gz
GCST90200472	X-11850 levels	7629	http://ftp.ebi.ac.uk/pub/databases/gwas/summary_statistics/GCST90200001-GCST90201000/GCST90200472/GCST90200472_buildGRCh38.tsv.gz
GCST90200473	X-11795 levels	8238	http://ftp.ebi.ac.uk/pub/databases/gwas/summary_statistics/GCST90200001-GCST90201000/GCST90200473/GCST90200473_buildGRCh38.tsv.gz
GCST90200474	X-11444 levels	8206	http://ftp.ebi.ac.uk/pub/databases/gwas/summary_statistics/GCST90200001-GCST90201000/GCST90200474/GCST90200474_buildGRCh38.tsv.gz
GCST90200475	X-11858 levels	6008	http://ftp.ebi.ac.uk/pub/databases/gwas/summary_statistics/GCST90200001-GCST90201000/GCST90200475/GCST90200475_buildGRCh38.tsv.gz
GCST90200476	X-11843 levels	7230	http://ftp.ebi.ac.uk/pub/databases/gwas/summary_statistics/GCST90200001-GCST90201000/GCST90200476/GCST90200476_buildGRCh38.tsv.gz
GCST90200477	X-12127 levels	5878	http://ftp.ebi.ac.uk/pub/databases/gwas/summary_statistics/GCST90200001-GCST90201000/GCST90200477/GCST90200477_buildGRCh38.tsv.gz
GCST90200478	X-12221 levels	6819	http://ftp.ebi.ac.uk/pub/databases/gwas/summary_statistics/GCST90200001-GCST90201000/GCST90200478/GCST90200478_buildGRCh38.tsv.gz
GCST90200479	X-12283 levels	7763	http://ftp.ebi.ac.uk/pub/databases/gwas/summary_statistics/GCST90200001-GCST90201000/GCST90200479/GCST90200479_buildGRCh38.tsv.gz
GCST90200480	X-12410 levels	7442	http://ftp.ebi.ac.uk/pub/databases/gwas/summary_statistics/GCST90200001-GCST90201000/GCST90200480/GCST90200480_buildGRCh38.tsv.gz
GCST90200481	X-12104 levels	7194	http://ftp.ebi.ac.uk/pub/databases/gwas/summary_statistics/GCST90200001-GCST90201000/GCST90200481/GCST90200481_buildGRCh38.tsv.gz
GCST90200482	X-12193 levels	7705	http://ftp.ebi.ac.uk/pub/databases/gwas/summary_statistics/GCST90200001-GCST90201000/GCST90200482/GCST90200482_buildGRCh38.tsv.gz
GCST90200483	X-12216 levels	8181	http://ftp.ebi.ac.uk/pub/databases/gwas/summary_statistics/GCST90200001-GCST90201000/GCST90200483/GCST90200483_buildGRCh38.tsv.gz
GCST90200484	X-12306 levels	6054	http://ftp.ebi.ac.uk/pub/databases/gwas/summary_statistics/GCST90200001-GCST90201000/GCST90200484/GCST90200484_buildGRCh38.tsv.gz
GCST90200485	X-12100 levels	8210	http://ftp.ebi.ac.uk/pub/databases/gwas/summary_statistics/GCST90200001-GCST90201000/GCST90200485/GCST90200485_buildGRCh38.tsv.gz
GCST90200486	X-12261 levels	4347	http://ftp.ebi.ac.uk/pub/databases/gwas/summary_statistics/GCST90200001-GCST90201000/GCST90200486/GCST90200486_buildGRCh38.tsv.gz
GCST90200487	X-11880 levels	8206	http://ftp.ebi.ac.uk/pub/databases/gwas/summary_statistics/GCST90200001-GCST90201000/GCST90200487/GCST90200487_buildGRCh38.tsv.gz
GCST90200488	X-12117 levels	7379	http://ftp.ebi.ac.uk/pub/databases/gwas/summary_statistics/GCST90200001-GCST90201000/GCST90200488/GCST90200488_buildGRCh38.tsv.gz
GCST90200489	X-12407 levels	6534	http://ftp.ebi.ac.uk/pub/databases/gwas/summary_statistics/GCST90200001-GCST90201000/GCST90200489/GCST90200489_buildGRCh38.tsv.gz
GCST90200490	X-12101 levels	8217	http://ftp.ebi.ac.uk/pub/databases/gwas/summary_statistics/GCST90200001-GCST90201000/GCST90200490/GCST90200490_buildGRCh38.tsv.gz
GCST90200491	X-12026 levels	8180	http://ftp.ebi.ac.uk/pub/databases/gwas/summary_statistics/GCST90200001-GCST90201000/GCST90200491/GCST90200491_buildGRCh38.tsv.gz
GCST90200492	X-12411 levels	8174	http://ftp.ebi.ac.uk/pub/databases/gwas/summary_statistics/GCST90200001-GCST90201000/GCST90200492/GCST90200492_buildGRCh38.tsv.gz
GCST90200493	X-12013 levels	5848	http://ftp.ebi.ac.uk/pub/databases/gwas/summary_statistics/GCST90200001-GCST90201000/GCST90200493/GCST90200493_buildGRCh38.tsv.gz
GCST90200494	X-12007 levels	8002	http://ftp.ebi.ac.uk/pub/databases/gwas/summary_statistics/GCST90200001-GCST90201000/GCST90200494/GCST90200494_buildGRCh38.tsv.gz
GCST90200495	X-12462 levels	8236	http://ftp.ebi.ac.uk/pub/databases/gwas/summary_statistics/GCST90200001-GCST90201000/GCST90200495/GCST90200495_buildGRCh38.tsv.gz
GCST90200496	X-12714 levels	6870	http://ftp.ebi.ac.uk/pub/databases/gwas/summary_statistics/GCST90200001-GCST90201000/GCST90200496/GCST90200496_buildGRCh38.tsv.gz
GCST90200497	X-12740 levels	6449	http://ftp.ebi.ac.uk/pub/databases/gwas/summary_statistics/GCST90200001-GCST90201000/GCST90200497/GCST90200497_buildGRCh38.tsv.gz
GCST90200498	X-12730 levels	7133	http://ftp.ebi.ac.uk/pub/databases/gwas/summary_statistics/GCST90200001-GCST90201000/GCST90200498/GCST90200498_buildGRCh38.tsv.gz
GCST90200499	X-12701 levels	6278	http://ftp.ebi.ac.uk/pub/databases/gwas/summary_statistics/GCST90200001-GCST90201000/GCST90200499/GCST90200499_buildGRCh38.tsv.gz
GCST90200500	X-12816 levels	5190	http://ftp.ebi.ac.uk/pub/databases/gwas/summary_statistics/GCST90200001-GCST90201000/GCST90200500/GCST90200500_buildGRCh38.tsv.gz
GCST90200501	X-12731 levels	5770	http://ftp.ebi.ac.uk/pub/databases/gwas/summary_statistics/GCST90200001-GCST90201000/GCST90200501/GCST90200501_buildGRCh38.tsv.gz
GCST90200502	X-12707 levels	7461	http://ftp.ebi.ac.uk/pub/databases/gwas/summary_statistics/GCST90200001-GCST90201000/GCST90200502/GCST90200502_buildGRCh38.tsv.gz
GCST90200503	X-12729 levels	7446	http://ftp.ebi.ac.uk/pub/databases/gwas/summary_statistics/GCST90200001-GCST90201000/GCST90200503/GCST90200503_buildGRCh38.tsv.gz
GCST90200504	X-12830 levels	5725	http://ftp.ebi.ac.uk/pub/databases/gwas/summary_statistics/GCST90200001-GCST90201000/GCST90200504/GCST90200504_buildGRCh38.tsv.gz
GCST90200505	X-12818 levels	6246	http://ftp.ebi.ac.uk/pub/databases/gwas/summary_statistics/GCST90200001-GCST90201000/GCST90200505/GCST90200505_buildGRCh38.tsv.gz
GCST90200506	X-12812 levels	6435	http://ftp.ebi.ac.uk/pub/databases/gwas/summary_statistics/GCST90200001-GCST90201000/GCST90200506/GCST90200506_buildGRCh38.tsv.gz
GCST90200507	X-12822 levels	7957	http://ftp.ebi.ac.uk/pub/databases/gwas/summary_statistics/GCST90200001-GCST90201000/GCST90200507/GCST90200507_buildGRCh38.tsv.gz
GCST90200508	X-12738 levels	5874	http://ftp.ebi.ac.uk/pub/databases/gwas/summary_statistics/GCST90200001-GCST90201000/GCST90200508/GCST90200508_buildGRCh38.tsv.gz
GCST90200509	X-12544 levels	7471	http://ftp.ebi.ac.uk/pub/databases/gwas/summary_statistics/GCST90200001-GCST90201000/GCST90200509/GCST90200509_buildGRCh38.tsv.gz
GCST90200510	X-12680 levels	8255	http://ftp.ebi.ac.uk/pub/databases/gwas/summary_statistics/GCST90200001-GCST90201000/GCST90200510/GCST90200510_buildGRCh38.tsv.gz
GCST90200511	X-12906 levels	7896	http://ftp.ebi.ac.uk/pub/databases/gwas/summary_statistics/GCST90200001-GCST90201000/GCST90200511/GCST90200511_buildGRCh38.tsv.gz
GCST90200512	X-13684 levels	8112	http://ftp.ebi.ac.uk/pub/databases/gwas/summary_statistics/GCST90200001-GCST90201000/GCST90200512/GCST90200512_buildGRCh38.tsv.gz
GCST90200513	X-13507 levels	7936	http://ftp.ebi.ac.uk/pub/databases/gwas/summary_statistics/GCST90200001-GCST90201000/GCST90200513/GCST90200513_buildGRCh38.tsv.gz
GCST90200514	X-12851 levels	7385	http://ftp.ebi.ac.uk/pub/databases/gwas/summary_statistics/GCST90200001-GCST90201000/GCST90200514/GCST90200514_buildGRCh38.tsv.gz
GCST90200515	X-12849 levels	7555	http://ftp.ebi.ac.uk/pub/databases/gwas/summary_statistics/GCST90200001-GCST90201000/GCST90200515/GCST90200515_buildGRCh38.tsv.gz
GCST90200516	X-12847 levels	7790	http://ftp.ebi.ac.uk/pub/databases/gwas/summary_statistics/GCST90200001-GCST90201000/GCST90200516/GCST90200516_buildGRCh38.tsv.gz
GCST90200517	X-13553 levels	8118	http://ftp.ebi.ac.uk/pub/databases/gwas/summary_statistics/GCST90200001-GCST90201000/GCST90200517/GCST90200517_buildGRCh38.tsv.gz
GCST90200518	X-12839 levels	4867	http://ftp.ebi.ac.uk/pub/databases/gwas/summary_statistics/GCST90200001-GCST90201000/GCST90200518/GCST90200518_buildGRCh38.tsv.gz
GCST90200519	X-13729 levels	7724	http://ftp.ebi.ac.uk/pub/databases/gwas/summary_statistics/GCST90200001-GCST90201000/GCST90200519/GCST90200519_buildGRCh38.tsv.gz
GCST90200520	X-13007 levels	6270	http://ftp.ebi.ac.uk/pub/databases/gwas/summary_statistics/GCST90200001-GCST90201000/GCST90200520/GCST90200520_buildGRCh38.tsv.gz
GCST90200521	X-13844 levels	7501	http://ftp.ebi.ac.uk/pub/databases/gwas/summary_statistics/GCST90200001-GCST90201000/GCST90200521/GCST90200521_buildGRCh38.tsv.gz
GCST90200522	X-13728 levels	7905	http://ftp.ebi.ac.uk/pub/databases/gwas/summary_statistics/GCST90200001-GCST90201000/GCST90200522/GCST90200522_buildGRCh38.tsv.gz
GCST90200523	X-12844 levels	8231	http://ftp.ebi.ac.uk/pub/databases/gwas/summary_statistics/GCST90200001-GCST90201000/GCST90200523/GCST90200523_buildGRCh38.tsv.gz
GCST90200524	X-13695 levels	6486	http://ftp.ebi.ac.uk/pub/databases/gwas/summary_statistics/GCST90200001-GCST90201000/GCST90200524/GCST90200524_buildGRCh38.tsv.gz
GCST90200525	X-13723 levels	5269	http://ftp.ebi.ac.uk/pub/databases/gwas/summary_statistics/GCST90200001-GCST90201000/GCST90200525/GCST90200525_buildGRCh38.tsv.gz
GCST90200526	X-14056 levels	8242	http://ftp.ebi.ac.uk/pub/databases/gwas/summary_statistics/GCST90200001-GCST90201000/GCST90200526/GCST90200526_buildGRCh38.tsv.gz
GCST90200527	X-13866 levels	8252	http://ftp.ebi.ac.uk/pub/databases/gwas/summary_statistics/GCST90200001-GCST90201000/GCST90200527/GCST90200527_buildGRCh38.tsv.gz
GCST90200528	X-17146 levels	7778	http://ftp.ebi.ac.uk/pub/databases/gwas/summary_statistics/GCST90200001-GCST90201000/GCST90200528/GCST90200528_buildGRCh38.tsv.gz
GCST90200529	X-16397 levels	8057	http://ftp.ebi.ac.uk/pub/databases/gwas/summary_statistics/GCST90200001-GCST90201000/GCST90200529/GCST90200529_buildGRCh38.tsv.gz
GCST90200530	X-17335 levels	7747	http://ftp.ebi.ac.uk/pub/databases/gwas/summary_statistics/GCST90200001-GCST90201000/GCST90200530/GCST90200530_buildGRCh38.tsv.gz
GCST90200531	X-16964 levels	8048	http://ftp.ebi.ac.uk/pub/databases/gwas/summary_statistics/GCST90200001-GCST90201000/GCST90200531/GCST90200531_buildGRCh38.tsv.gz
GCST90200532	X-16935 levels	7804	http://ftp.ebi.ac.uk/pub/databases/gwas/summary_statistics/GCST90200001-GCST90201000/GCST90200532/GCST90200532_buildGRCh38.tsv.gz
GCST90200533	X-15486 levels	8236	http://ftp.ebi.ac.uk/pub/databases/gwas/summary_statistics/GCST90200001-GCST90201000/GCST90200533/GCST90200533_buildGRCh38.tsv.gz
GCST90200534	X-16580 levels	8254	http://ftp.ebi.ac.uk/pub/databases/gwas/summary_statistics/GCST90200001-GCST90201000/GCST90200534/GCST90200534_buildGRCh38.tsv.gz
GCST90200535	X-17325 levels	7448	http://ftp.ebi.ac.uk/pub/databases/gwas/summary_statistics/GCST90200001-GCST90201000/GCST90200535/GCST90200535_buildGRCh38.tsv.gz
GCST90200536	X-17328 levels	5856	http://ftp.ebi.ac.uk/pub/databases/gwas/summary_statistics/GCST90200001-GCST90201000/GCST90200536/GCST90200536_buildGRCh38.tsv.gz
GCST90200537	X-16087 levels	7071	http://ftp.ebi.ac.uk/pub/databases/gwas/summary_statistics/GCST90200001-GCST90201000/GCST90200537/GCST90200537_buildGRCh38.tsv.gz
GCST90200538	X-17010 levels	7879	http://ftp.ebi.ac.uk/pub/databases/gwas/summary_statistics/GCST90200001-GCST90201000/GCST90200538/GCST90200538_buildGRCh38.tsv.gz
GCST90200539	X-14939 levels	8250	http://ftp.ebi.ac.uk/pub/databases/gwas/summary_statistics/GCST90200001-GCST90201000/GCST90200539/GCST90200539_buildGRCh38.tsv.gz
GCST90200540	X-15461 levels	8144	http://ftp.ebi.ac.uk/pub/databases/gwas/summary_statistics/GCST90200001-GCST90201000/GCST90200540/GCST90200540_buildGRCh38.tsv.gz
GCST90200541	X-15523 levels	8071	http://ftp.ebi.ac.uk/pub/databases/gwas/summary_statistics/GCST90200001-GCST90201000/GCST90200541/GCST90200541_buildGRCh38.tsv.gz
GCST90200542	X-15728 levels	7874	http://ftp.ebi.ac.uk/pub/databases/gwas/summary_statistics/GCST90200001-GCST90201000/GCST90200542/GCST90200542_buildGRCh38.tsv.gz
GCST90200543	X-15503 levels	8237	http://ftp.ebi.ac.uk/pub/databases/gwas/summary_statistics/GCST90200001-GCST90201000/GCST90200543/GCST90200543_buildGRCh38.tsv.gz
GCST90200544	X-16124 levels	5337	http://ftp.ebi.ac.uk/pub/databases/gwas/summary_statistics/GCST90200001-GCST90201000/GCST90200544/GCST90200544_buildGRCh38.tsv.gz
GCST90200545	X-17438 levels	6913	http://ftp.ebi.ac.uk/pub/databases/gwas/summary_statistics/GCST90200001-GCST90201000/GCST90200545/GCST90200545_buildGRCh38.tsv.gz
GCST90200546	X-17354 levels	5375	http://ftp.ebi.ac.uk/pub/databases/gwas/summary_statistics/GCST90200001-GCST90201000/GCST90200546/GCST90200546_buildGRCh38.tsv.gz
GCST90200547	X-17654 levels	7690	http://ftp.ebi.ac.uk/pub/databases/gwas/summary_statistics/GCST90200001-GCST90201000/GCST90200547/GCST90200547_buildGRCh38.tsv.gz
GCST90200548	X-17676 levels	8118	http://ftp.ebi.ac.uk/pub/databases/gwas/summary_statistics/GCST90200001-GCST90201000/GCST90200548/GCST90200548_buildGRCh38.tsv.gz
GCST90200549	X-17367 levels	6092	http://ftp.ebi.ac.uk/pub/databases/gwas/summary_statistics/GCST90200001-GCST90201000/GCST90200549/GCST90200549_buildGRCh38.tsv.gz
GCST90200550	X-17357 levels	8041	http://ftp.ebi.ac.uk/pub/databases/gwas/summary_statistics/GCST90200001-GCST90201000/GCST90200550/GCST90200550_buildGRCh38.tsv.gz
GCST90200551	X-18886 levels	8198	http://ftp.ebi.ac.uk/pub/databases/gwas/summary_statistics/GCST90200001-GCST90201000/GCST90200551/GCST90200551_buildGRCh38.tsv.gz
GCST90200552	X-18887 levels	6790	http://ftp.ebi.ac.uk/pub/databases/gwas/summary_statistics/GCST90200001-GCST90201000/GCST90200552/GCST90200552_buildGRCh38.tsv.gz
GCST90200553	X-17653 levels	8025	http://ftp.ebi.ac.uk/pub/databases/gwas/summary_statistics/GCST90200001-GCST90201000/GCST90200553/GCST90200553_buildGRCh38.tsv.gz
GCST90200554	X-17346 levels	6459	http://ftp.ebi.ac.uk/pub/databases/gwas/summary_statistics/GCST90200001-GCST90201000/GCST90200554/GCST90200554_buildGRCh38.tsv.gz
GCST90200555	X-17690 levels	7043	http://ftp.ebi.ac.uk/pub/databases/gwas/summary_statistics/GCST90200001-GCST90201000/GCST90200555/GCST90200555_buildGRCh38.tsv.gz
GCST90200556	X-18345 levels	5476	http://ftp.ebi.ac.uk/pub/databases/gwas/summary_statistics/GCST90200001-GCST90201000/GCST90200556/GCST90200556_buildGRCh38.tsv.gz
GCST90200557	X-17685 levels	7327	http://ftp.ebi.ac.uk/pub/databases/gwas/summary_statistics/GCST90200001-GCST90201000/GCST90200557/GCST90200557_buildGRCh38.tsv.gz
GCST90200558	X-18888 levels	6974	http://ftp.ebi.ac.uk/pub/databases/gwas/summary_statistics/GCST90200001-GCST90201000/GCST90200558/GCST90200558_buildGRCh38.tsv.gz
GCST90200559	X-18901 levels	8128	http://ftp.ebi.ac.uk/pub/databases/gwas/summary_statistics/GCST90200001-GCST90201000/GCST90200559/GCST90200559_buildGRCh38.tsv.gz
GCST90200560	X-17351 levels	7281	http://ftp.ebi.ac.uk/pub/databases/gwas/summary_statistics/GCST90200001-GCST90201000/GCST90200560/GCST90200560_buildGRCh38.tsv.gz
GCST90200561	X-18779 levels	8144	http://ftp.ebi.ac.uk/pub/databases/gwas/summary_statistics/GCST90200001-GCST90201000/GCST90200561/GCST90200561_buildGRCh38.tsv.gz
GCST90200562	X-21286 levels	8231	http://ftp.ebi.ac.uk/pub/databases/gwas/summary_statistics/GCST90200001-GCST90201000/GCST90200562/GCST90200562_buildGRCh38.tsv.gz
GCST90200563	X-21355 levels	8257	http://ftp.ebi.ac.uk/pub/databases/gwas/summary_statistics/GCST90200001-GCST90201000/GCST90200563/GCST90200563_buildGRCh38.tsv.gz
GCST90200564	X-21319 levels	8109	http://ftp.ebi.ac.uk/pub/databases/gwas/summary_statistics/GCST90200001-GCST90201000/GCST90200564/GCST90200564_buildGRCh38.tsv.gz
GCST90200565	X-21258 levels	8198	http://ftp.ebi.ac.uk/pub/databases/gwas/summary_statistics/GCST90200001-GCST90201000/GCST90200565/GCST90200565_buildGRCh38.tsv.gz
GCST90200566	X-21364 levels	8203	http://ftp.ebi.ac.uk/pub/databases/gwas/summary_statistics/GCST90200001-GCST90201000/GCST90200566/GCST90200566_buildGRCh38.tsv.gz
GCST90200567	X-21353 levels	8265	http://ftp.ebi.ac.uk/pub/databases/gwas/summary_statistics/GCST90200001-GCST90201000/GCST90200567/GCST90200567_buildGRCh38.tsv.gz
GCST90200568	X-19438 levels	7259	http://ftp.ebi.ac.uk/pub/databases/gwas/summary_statistics/GCST90200001-GCST90201000/GCST90200568/GCST90200568_buildGRCh38.tsv.gz
GCST90200569	X-18913 levels	8271	http://ftp.ebi.ac.uk/pub/databases/gwas/summary_statistics/GCST90200001-GCST90201000/GCST90200569/GCST90200569_buildGRCh38.tsv.gz
GCST90200570	X-18921 levels	8257	http://ftp.ebi.ac.uk/pub/databases/gwas/summary_statistics/GCST90200001-GCST90201000/GCST90200570/GCST90200570_buildGRCh38.tsv.gz
GCST90200571	X-21339 levels	8203	http://ftp.ebi.ac.uk/pub/databases/gwas/summary_statistics/GCST90200001-GCST90201000/GCST90200571/GCST90200571_buildGRCh38.tsv.gz
GCST90200572	X-19299 levels	6100	http://ftp.ebi.ac.uk/pub/databases/gwas/summary_statistics/GCST90200001-GCST90201000/GCST90200572/GCST90200572_buildGRCh38.tsv.gz
GCST90200573	X-18935 levels	4952	http://ftp.ebi.ac.uk/pub/databases/gwas/summary_statistics/GCST90200001-GCST90201000/GCST90200573/GCST90200573_buildGRCh38.tsv.gz
GCST90200574	X-21310 levels	7801	http://ftp.ebi.ac.uk/pub/databases/gwas/summary_statistics/GCST90200001-GCST90201000/GCST90200574/GCST90200574_buildGRCh38.tsv.gz
GCST90200575	X-21283 levels	7055	http://ftp.ebi.ac.uk/pub/databases/gwas/summary_statistics/GCST90200001-GCST90201000/GCST90200575/GCST90200575_buildGRCh38.tsv.gz
GCST90200576	X-21285 levels	6180	http://ftp.ebi.ac.uk/pub/databases/gwas/summary_statistics/GCST90200001-GCST90201000/GCST90200576/GCST90200576_buildGRCh38.tsv.gz
GCST90200577	X-21312 levels	4897	http://ftp.ebi.ac.uk/pub/databases/gwas/summary_statistics/GCST90200001-GCST90201000/GCST90200577/GCST90200577_buildGRCh38.tsv.gz
GCST90200578	X-18922 levels	8174	http://ftp.ebi.ac.uk/pub/databases/gwas/summary_statistics/GCST90200001-GCST90201000/GCST90200578/GCST90200578_buildGRCh38.tsv.gz
GCST90200579	X-21442 levels	6827	http://ftp.ebi.ac.uk/pub/databases/gwas/summary_statistics/GCST90200001-GCST90201000/GCST90200579/GCST90200579_buildGRCh38.tsv.gz
GCST90200580	X-21796 levels	8130	http://ftp.ebi.ac.uk/pub/databases/gwas/summary_statistics/GCST90200001-GCST90201000/GCST90200580/GCST90200580_buildGRCh38.tsv.gz
GCST90200581	X-21441 levels	8030	http://ftp.ebi.ac.uk/pub/databases/gwas/summary_statistics/GCST90200001-GCST90201000/GCST90200581/GCST90200581_buildGRCh38.tsv.gz
GCST90200582	X-21752 levels	6526	http://ftp.ebi.ac.uk/pub/databases/gwas/summary_statistics/GCST90200001-GCST90201000/GCST90200582/GCST90200582_buildGRCh38.tsv.gz
GCST90200583	X-21807 levels	5602	http://ftp.ebi.ac.uk/pub/databases/gwas/summary_statistics/GCST90200001-GCST90201000/GCST90200583/GCST90200583_buildGRCh38.tsv.gz
GCST90200584	X-21736 levels	8232	http://ftp.ebi.ac.uk/pub/databases/gwas/summary_statistics/GCST90200001-GCST90201000/GCST90200584/GCST90200584_buildGRCh38.tsv.gz
GCST90200585	X-21829 levels	8217	http://ftp.ebi.ac.uk/pub/databases/gwas/summary_statistics/GCST90200001-GCST90201000/GCST90200585/GCST90200585_buildGRCh38.tsv.gz
GCST90200586	X-21471 levels	7982	http://ftp.ebi.ac.uk/pub/databases/gwas/summary_statistics/GCST90200001-GCST90201000/GCST90200586/GCST90200586_buildGRCh38.tsv.gz
GCST90200587	X-21733 levels	6916	http://ftp.ebi.ac.uk/pub/databases/gwas/summary_statistics/GCST90200001-GCST90201000/GCST90200587/GCST90200587_buildGRCh38.tsv.gz
GCST90200588	X-21742 levels	5918	http://ftp.ebi.ac.uk/pub/databases/gwas/summary_statistics/GCST90200001-GCST90201000/GCST90200588/GCST90200588_buildGRCh38.tsv.gz
GCST90200589	X-21821 levels	7699	http://ftp.ebi.ac.uk/pub/databases/gwas/summary_statistics/GCST90200001-GCST90201000/GCST90200589/GCST90200589_buildGRCh38.tsv.gz
GCST90200590	X-21470 levels	7700	http://ftp.ebi.ac.uk/pub/databases/gwas/summary_statistics/GCST90200001-GCST90201000/GCST90200590/GCST90200590_buildGRCh38.tsv.gz
GCST90200591	X-21383 levels	8226	http://ftp.ebi.ac.uk/pub/databases/gwas/summary_statistics/GCST90200001-GCST90201000/GCST90200591/GCST90200591_buildGRCh38.tsv.gz
GCST90200592	X-21607 levels	7975	http://ftp.ebi.ac.uk/pub/databases/gwas/summary_statistics/GCST90200001-GCST90201000/GCST90200592/GCST90200592_buildGRCh38.tsv.gz
GCST90200593	X-21834 levels	7466	http://ftp.ebi.ac.uk/pub/databases/gwas/summary_statistics/GCST90200001-GCST90201000/GCST90200593/GCST90200593_buildGRCh38.tsv.gz
GCST90200594	X-21467 levels	8195	http://ftp.ebi.ac.uk/pub/databases/gwas/summary_statistics/GCST90200001-GCST90201000/GCST90200594/GCST90200594_buildGRCh38.tsv.gz
GCST90200595	X-22776 levels	6944	http://ftp.ebi.ac.uk/pub/databases/gwas/summary_statistics/GCST90200001-GCST90201000/GCST90200595/GCST90200595_buildGRCh38.tsv.gz
GCST90200596	X-23655 levels	6764	http://ftp.ebi.ac.uk/pub/databases/gwas/summary_statistics/GCST90200001-GCST90201000/GCST90200596/GCST90200596_buildGRCh38.tsv.gz
GCST90200597	X-22834 levels	6531	http://ftp.ebi.ac.uk/pub/databases/gwas/summary_statistics/GCST90200001-GCST90201000/GCST90200597/GCST90200597_buildGRCh38.tsv.gz
GCST90200598	X-22771 levels	8087	http://ftp.ebi.ac.uk/pub/databases/gwas/summary_statistics/GCST90200001-GCST90201000/GCST90200598/GCST90200598_buildGRCh38.tsv.gz
GCST90200599	X-23639 levels	8272	http://ftp.ebi.ac.uk/pub/databases/gwas/summary_statistics/GCST90200001-GCST90201000/GCST90200599/GCST90200599_buildGRCh38.tsv.gz
GCST90200600	X-23648 levels	7357	http://ftp.ebi.ac.uk/pub/databases/gwas/summary_statistics/GCST90200001-GCST90201000/GCST90200600/GCST90200600_buildGRCh38.tsv.gz
GCST90200601	X-23654 levels	8241	http://ftp.ebi.ac.uk/pub/databases/gwas/summary_statistics/GCST90200001-GCST90201000/GCST90200601/GCST90200601_buildGRCh38.tsv.gz
GCST90200602	X-22520 levels	5389	http://ftp.ebi.ac.uk/pub/databases/gwas/summary_statistics/GCST90200001-GCST90201000/GCST90200602/GCST90200602_buildGRCh38.tsv.gz
GCST90200603	X-23641 levels	6673	http://ftp.ebi.ac.uk/pub/databases/gwas/summary_statistics/GCST90200001-GCST90201000/GCST90200603/GCST90200603_buildGRCh38.tsv.gz
GCST90200604	X-23276 levels	5407	http://ftp.ebi.ac.uk/pub/databases/gwas/summary_statistics/GCST90200001-GCST90201000/GCST90200604/GCST90200604_buildGRCh38.tsv.gz
GCST90200605	X-21845 levels	4874	http://ftp.ebi.ac.uk/pub/databases/gwas/summary_statistics/GCST90200001-GCST90201000/GCST90200605/GCST90200605_buildGRCh38.tsv.gz
GCST90200606	X-22509 levels	5423	http://ftp.ebi.ac.uk/pub/databases/gwas/summary_statistics/GCST90200001-GCST90201000/GCST90200606/GCST90200606_buildGRCh38.tsv.gz
GCST90200607	X-23644 levels	8250	http://ftp.ebi.ac.uk/pub/databases/gwas/summary_statistics/GCST90200001-GCST90201000/GCST90200607/GCST90200607_buildGRCh38.tsv.gz
GCST90200608	X-22162 levels	8249	http://ftp.ebi.ac.uk/pub/databases/gwas/summary_statistics/GCST90200001-GCST90201000/GCST90200608/GCST90200608_buildGRCh38.tsv.gz
GCST90200609	X-23587 levels	7662	http://ftp.ebi.ac.uk/pub/databases/gwas/summary_statistics/GCST90200001-GCST90201000/GCST90200609/GCST90200609_buildGRCh38.tsv.gz
GCST90200610	X-23593 levels	7988	http://ftp.ebi.ac.uk/pub/databases/gwas/summary_statistics/GCST90200001-GCST90201000/GCST90200610/GCST90200610_buildGRCh38.tsv.gz
GCST90200611	X-23636 levels	8251	http://ftp.ebi.ac.uk/pub/databases/gwas/summary_statistics/GCST90200001-GCST90201000/GCST90200611/GCST90200611_buildGRCh38.tsv.gz
GCST90200612	X-23678 levels	5745	http://ftp.ebi.ac.uk/pub/databases/gwas/summary_statistics/GCST90200001-GCST90201000/GCST90200612/GCST90200612_buildGRCh38.tsv.gz
GCST90200613	X-23680 levels	8215	http://ftp.ebi.ac.uk/pub/databases/gwas/summary_statistics/GCST90200001-GCST90201000/GCST90200613/GCST90200613_buildGRCh38.tsv.gz
GCST90200614	X-23780 levels	7878	http://ftp.ebi.ac.uk/pub/databases/gwas/summary_statistics/GCST90200001-GCST90201000/GCST90200614/GCST90200614_buildGRCh38.tsv.gz
GCST90200615	X-23974 levels	7752	http://ftp.ebi.ac.uk/pub/databases/gwas/summary_statistics/GCST90200001-GCST90201000/GCST90200615/GCST90200615_buildGRCh38.tsv.gz
GCST90200616	X-23659 levels	8176	http://ftp.ebi.ac.uk/pub/databases/gwas/summary_statistics/GCST90200001-GCST90201000/GCST90200616/GCST90200616_buildGRCh38.tsv.gz
GCST90200617	X-23665 levels	8214	http://ftp.ebi.ac.uk/pub/databases/gwas/summary_statistics/GCST90200001-GCST90201000/GCST90200617/GCST90200617_buildGRCh38.tsv.gz
GCST90200618	X-23782 levels	8263	http://ftp.ebi.ac.uk/pub/databases/gwas/summary_statistics/GCST90200001-GCST90201000/GCST90200618/GCST90200618_buildGRCh38.tsv.gz
GCST90200619	X-24295 levels	7987	http://ftp.ebi.ac.uk/pub/databases/gwas/summary_statistics/GCST90200001-GCST90201000/GCST90200619/GCST90200619_buildGRCh38.tsv.gz
GCST90200620	X-24243 levels	7540	http://ftp.ebi.ac.uk/pub/databases/gwas/summary_statistics/GCST90200001-GCST90201000/GCST90200620/GCST90200620_buildGRCh38.tsv.gz
GCST90200621	X-23739 levels	8249	http://ftp.ebi.ac.uk/pub/databases/gwas/summary_statistics/GCST90200001-GCST90201000/GCST90200621/GCST90200621_buildGRCh38.tsv.gz
GCST90200622	X-23997 levels	7804	http://ftp.ebi.ac.uk/pub/databases/gwas/summary_statistics/GCST90200001-GCST90201000/GCST90200622/GCST90200622_buildGRCh38.tsv.gz
GCST90200623	X-24241 levels	8053	http://ftp.ebi.ac.uk/pub/databases/gwas/summary_statistics/GCST90200001-GCST90201000/GCST90200623/GCST90200623_buildGRCh38.tsv.gz
GCST90200624	X-24328 levels	7807	http://ftp.ebi.ac.uk/pub/databases/gwas/summary_statistics/GCST90200001-GCST90201000/GCST90200624/GCST90200624_buildGRCh38.tsv.gz
GCST90200625	X-24456 levels	6523	http://ftp.ebi.ac.uk/pub/databases/gwas/summary_statistics/GCST90200001-GCST90201000/GCST90200625/GCST90200625_buildGRCh38.tsv.gz
GCST90200626	X-24418 levels	5952	http://ftp.ebi.ac.uk/pub/databases/gwas/summary_statistics/GCST90200001-GCST90201000/GCST90200626/GCST90200626_buildGRCh38.tsv.gz
GCST90200627	X-24344 levels	5457	http://ftp.ebi.ac.uk/pub/databases/gwas/summary_statistics/GCST90200001-GCST90201000/GCST90200627/GCST90200627_buildGRCh38.tsv.gz
GCST90200628	X-24556 levels	8004	http://ftp.ebi.ac.uk/pub/databases/gwas/summary_statistics/GCST90200001-GCST90201000/GCST90200628/GCST90200628_buildGRCh38.tsv.gz
GCST90200629	X-24337 levels	8088	http://ftp.ebi.ac.uk/pub/databases/gwas/summary_statistics/GCST90200001-GCST90201000/GCST90200629/GCST90200629_buildGRCh38.tsv.gz
GCST90200630	X-24546 levels	6391	http://ftp.ebi.ac.uk/pub/databases/gwas/summary_statistics/GCST90200001-GCST90201000/GCST90200630/GCST90200630_buildGRCh38.tsv.gz
GCST90200631	X-24306 levels	8074	http://ftp.ebi.ac.uk/pub/databases/gwas/summary_statistics/GCST90200001-GCST90201000/GCST90200631/GCST90200631_buildGRCh38.tsv.gz
GCST90200632	X-24307 levels	8119	http://ftp.ebi.ac.uk/pub/databases/gwas/summary_statistics/GCST90200001-GCST90201000/GCST90200632/GCST90200632_buildGRCh38.tsv.gz
GCST90200633	X-24334 levels	6975	http://ftp.ebi.ac.uk/pub/databases/gwas/summary_statistics/GCST90200001-GCST90201000/GCST90200633/GCST90200633_buildGRCh38.tsv.gz
GCST90200634	X-24518 levels	6131	http://ftp.ebi.ac.uk/pub/databases/gwas/summary_statistics/GCST90200001-GCST90201000/GCST90200634/GCST90200634_buildGRCh38.tsv.gz
GCST90200635	X-24494 levels	6767	http://ftp.ebi.ac.uk/pub/databases/gwas/summary_statistics/GCST90200001-GCST90201000/GCST90200635/GCST90200635_buildGRCh38.tsv.gz
GCST90200636	X-24544 levels	7939	http://ftp.ebi.ac.uk/pub/databases/gwas/summary_statistics/GCST90200001-GCST90201000/GCST90200636/GCST90200636_buildGRCh38.tsv.gz
GCST90200637	X-24531 levels	6455	http://ftp.ebi.ac.uk/pub/databases/gwas/summary_statistics/GCST90200001-GCST90201000/GCST90200637/GCST90200637_buildGRCh38.tsv.gz
GCST90200638	X-24811 levels	6349	http://ftp.ebi.ac.uk/pub/databases/gwas/summary_statistics/GCST90200001-GCST90201000/GCST90200638/GCST90200638_buildGRCh38.tsv.gz
GCST90200639	X-24757 levels	6251	http://ftp.ebi.ac.uk/pub/databases/gwas/summary_statistics/GCST90200001-GCST90201000/GCST90200639/GCST90200639_buildGRCh38.tsv.gz
GCST90200640	X-24978 levels	5151	http://ftp.ebi.ac.uk/pub/databases/gwas/summary_statistics/GCST90200001-GCST90201000/GCST90200640/GCST90200640_buildGRCh38.tsv.gz
GCST90200641	X-24970 levels	8263	http://ftp.ebi.ac.uk/pub/databases/gwas/summary_statistics/GCST90200001-GCST90201000/GCST90200641/GCST90200641_buildGRCh38.tsv.gz
GCST90200642	X-24795 levels	4986	http://ftp.ebi.ac.uk/pub/databases/gwas/summary_statistics/GCST90200001-GCST90201000/GCST90200642/GCST90200642_buildGRCh38.tsv.gz
GCST90200643	X-24951 levels	8208	http://ftp.ebi.ac.uk/pub/databases/gwas/summary_statistics/GCST90200001-GCST90201000/GCST90200643/GCST90200643_buildGRCh38.tsv.gz
GCST90200644	X-24728 levels	8160	http://ftp.ebi.ac.uk/pub/databases/gwas/summary_statistics/GCST90200001-GCST90201000/GCST90200644/GCST90200644_buildGRCh38.tsv.gz
GCST90200645	X-24565 levels	4364	http://ftp.ebi.ac.uk/pub/databases/gwas/summary_statistics/GCST90200001-GCST90201000/GCST90200645/GCST90200645_buildGRCh38.tsv.gz
GCST90200646	X-24801 levels	8059	http://ftp.ebi.ac.uk/pub/databases/gwas/summary_statistics/GCST90200001-GCST90201000/GCST90200646/GCST90200646_buildGRCh38.tsv.gz
GCST90200647	X-24736 levels	4846	http://ftp.ebi.ac.uk/pub/databases/gwas/summary_statistics/GCST90200001-GCST90201000/GCST90200647/GCST90200647_buildGRCh38.tsv.gz
GCST90200648	X-24585 levels	8241	http://ftp.ebi.ac.uk/pub/databases/gwas/summary_statistics/GCST90200001-GCST90201000/GCST90200648/GCST90200648_buildGRCh38.tsv.gz
GCST90200649	X-24588 levels	8239	http://ftp.ebi.ac.uk/pub/databases/gwas/summary_statistics/GCST90200001-GCST90201000/GCST90200649/GCST90200649_buildGRCh38.tsv.gz
GCST90200650	X-25109 levels	7477	http://ftp.ebi.ac.uk/pub/databases/gwas/summary_statistics/GCST90200001-GCST90201000/GCST90200650/GCST90200650_buildGRCh38.tsv.gz
GCST90200651	X-24947 levels	8002	http://ftp.ebi.ac.uk/pub/databases/gwas/summary_statistics/GCST90200001-GCST90201000/GCST90200651/GCST90200651_buildGRCh38.tsv.gz
GCST90200652	X-24949 levels	7174	http://ftp.ebi.ac.uk/pub/databases/gwas/summary_statistics/GCST90200001-GCST90201000/GCST90200652/GCST90200652_buildGRCh38.tsv.gz
GCST90200653	X-24812 levels	7878	http://ftp.ebi.ac.uk/pub/databases/gwas/summary_statistics/GCST90200001-GCST90201000/GCST90200653/GCST90200653_buildGRCh38.tsv.gz
GCST90200654	X-25217 levels	4098	http://ftp.ebi.ac.uk/pub/databases/gwas/summary_statistics/GCST90200001-GCST90201000/GCST90200654/GCST90200654_buildGRCh38.tsv.gz
GCST90200655	X-25828 levels	8156	http://ftp.ebi.ac.uk/pub/databases/gwas/summary_statistics/GCST90200001-GCST90201000/GCST90200655/GCST90200655_buildGRCh38.tsv.gz
GCST90200656	X-25371 levels	8205	http://ftp.ebi.ac.uk/pub/databases/gwas/summary_statistics/GCST90200001-GCST90201000/GCST90200656/GCST90200656_buildGRCh38.tsv.gz
GCST90200657	X-25419 levels	7994	http://ftp.ebi.ac.uk/pub/databases/gwas/summary_statistics/GCST90200001-GCST90201000/GCST90200657/GCST90200657_buildGRCh38.tsv.gz
GCST90200658	X-25265 levels	7916	http://ftp.ebi.ac.uk/pub/databases/gwas/summary_statistics/GCST90200001-GCST90201000/GCST90200658/GCST90200658_buildGRCh38.tsv.gz
GCST90200659	X-25172 levels	8117	http://ftp.ebi.ac.uk/pub/databases/gwas/summary_statistics/GCST90200001-GCST90201000/GCST90200659/GCST90200659_buildGRCh38.tsv.gz
GCST90200660	X-25957 levels	7335	http://ftp.ebi.ac.uk/pub/databases/gwas/summary_statistics/GCST90200001-GCST90201000/GCST90200660/GCST90200660_buildGRCh38.tsv.gz
GCST90200661	X-25422 levels	8210	http://ftp.ebi.ac.uk/pub/databases/gwas/summary_statistics/GCST90200001-GCST90201000/GCST90200661/GCST90200661_buildGRCh38.tsv.gz
GCST90200662	X-25790 levels	8221	http://ftp.ebi.ac.uk/pub/databases/gwas/summary_statistics/GCST90200001-GCST90201000/GCST90200662/GCST90200662_buildGRCh38.tsv.gz
GCST90200663	X-25420 levels	8271	http://ftp.ebi.ac.uk/pub/databases/gwas/summary_statistics/GCST90200001-GCST90201000/GCST90200663/GCST90200663_buildGRCh38.tsv.gz
GCST90200664	X-25810 levels	8167	http://ftp.ebi.ac.uk/pub/databases/gwas/summary_statistics/GCST90200001-GCST90201000/GCST90200664/GCST90200664_buildGRCh38.tsv.gz
GCST90200665	X-25433 levels	6516	http://ftp.ebi.ac.uk/pub/databases/gwas/summary_statistics/GCST90200001-GCST90201000/GCST90200665/GCST90200665_buildGRCh38.tsv.gz
GCST90200666	X-25343 levels	8195	http://ftp.ebi.ac.uk/pub/databases/gwas/summary_statistics/GCST90200001-GCST90201000/GCST90200666/GCST90200666_buildGRCh38.tsv.gz
GCST90200667	X-25271 levels	7906	http://ftp.ebi.ac.uk/pub/databases/gwas/summary_statistics/GCST90200001-GCST90201000/GCST90200667/GCST90200667_buildGRCh38.tsv.gz
GCST90200668	X-25520 levels	7997	http://ftp.ebi.ac.uk/pub/databases/gwas/summary_statistics/GCST90200001-GCST90201000/GCST90200668/GCST90200668_buildGRCh38.tsv.gz
GCST90200669	X-25519 levels	8080	http://ftp.ebi.ac.uk/pub/databases/gwas/summary_statistics/GCST90200001-GCST90201000/GCST90200669/GCST90200669_buildGRCh38.tsv.gz
GCST90200670	X-26111 levels	8002	http://ftp.ebi.ac.uk/pub/databases/gwas/summary_statistics/GCST90200001-GCST90201000/GCST90200670/GCST90200670_buildGRCh38.tsv.gz
GCST90200671	X-26109 levels	6992	http://ftp.ebi.ac.uk/pub/databases/gwas/summary_statistics/GCST90200001-GCST90201000/GCST90200671/GCST90200671_buildGRCh38.tsv.gz
GCST90200672	X-26054 levels	8046	http://ftp.ebi.ac.uk/pub/databases/gwas/summary_statistics/GCST90200001-GCST90201000/GCST90200672/GCST90200672_buildGRCh38.tsv.gz
GCST90200673	Carnitine C4 levels	8111	http://ftp.ebi.ac.uk/pub/databases/gwas/summary_statistics/GCST90200001-GCST90201000/GCST90200673/GCST90200673_buildGRCh38.tsv.gz
GCST90200674	Androsterone sulfate levels	8182	http://ftp.ebi.ac.uk/pub/databases/gwas/summary_statistics/GCST90200001-GCST90201000/GCST90200674/GCST90200674_buildGRCh38.tsv.gz
GCST90200675	N-acetyltyrosine levels	7841	http://ftp.ebi.ac.uk/pub/databases/gwas/summary_statistics/GCST90200001-GCST90201000/GCST90200675/GCST90200675_buildGRCh38.tsv.gz
GCST90200676	N-acetyl-L-glutamine levels	8181	http://ftp.ebi.ac.uk/pub/databases/gwas/summary_statistics/GCST90200001-GCST90201000/GCST90200676/GCST90200676_buildGRCh38.tsv.gz
GCST90200677	N-acetylphenylalanine levels	8228	http://ftp.ebi.ac.uk/pub/databases/gwas/summary_statistics/GCST90200001-GCST90201000/GCST90200677/GCST90200677_buildGRCh38.tsv.gz
GCST90200678	N-acetylasparagine levels	7935	http://ftp.ebi.ac.uk/pub/databases/gwas/summary_statistics/GCST90200001-GCST90201000/GCST90200678/GCST90200678_buildGRCh38.tsv.gz
GCST90200679	N-acetylarginine levels	8271	http://ftp.ebi.ac.uk/pub/databases/gwas/summary_statistics/GCST90200001-GCST90201000/GCST90200679/GCST90200679_buildGRCh38.tsv.gz
GCST90200680	5-acetylamino-6-formylamino-3-methyluracil levels	7599	http://ftp.ebi.ac.uk/pub/databases/gwas/summary_statistics/GCST90200001-GCST90201000/GCST90200680/GCST90200680_buildGRCh38.tsv.gz
GCST90200681	Orotidine levels	8017	http://ftp.ebi.ac.uk/pub/databases/gwas/summary_statistics/GCST90200001-GCST90201000/GCST90200681/GCST90200681_buildGRCh38.tsv.gz
GCST90200682	3-methylcytidine levels	8117	http://ftp.ebi.ac.uk/pub/databases/gwas/summary_statistics/GCST90200001-GCST90201000/GCST90200682/GCST90200682_buildGRCh38.tsv.gz
GCST90200683	N-acetylcitrulline levels	7324	http://ftp.ebi.ac.uk/pub/databases/gwas/summary_statistics/GCST90200001-GCST90201000/GCST90200683/GCST90200683_buildGRCh38.tsv.gz
GCST90200684	N-acetyl-aspartyl-glutamate (naag) levels	7705	http://ftp.ebi.ac.uk/pub/databases/gwas/summary_statistics/GCST90200001-GCST90201000/GCST90200684/GCST90200684_buildGRCh38.tsv.gz
GCST90200685	1-stearoyl-2-arachidonoyl-gpc (18:0/20:4) levels	8253	http://ftp.ebi.ac.uk/pub/databases/gwas/summary_statistics/GCST90200001-GCST90201000/GCST90200685/GCST90200685_buildGRCh38.tsv.gz
GCST90200686	Bilirubin (E,E) levels	8263	http://ftp.ebi.ac.uk/pub/databases/gwas/summary_statistics/GCST90200001-GCST90201000/GCST90200686/GCST90200686_buildGRCh38.tsv.gz
GCST90200687	Bilirubin (E,Z or Z,E) levels	8238	http://ftp.ebi.ac.uk/pub/databases/gwas/summary_statistics/GCST90200001-GCST90201000/GCST90200687/GCST90200687_buildGRCh38.tsv.gz
GCST90200688	Androsterone glucuronide levels	7980	http://ftp.ebi.ac.uk/pub/databases/gwas/summary_statistics/GCST90200001-GCST90201000/GCST90200688/GCST90200688_buildGRCh38.tsv.gz
GCST90200689	N6-methyllysine levels	8299	http://ftp.ebi.ac.uk/pub/databases/gwas/summary_statistics/GCST90200001-GCST90201000/GCST90200689/GCST90200689_buildGRCh38.tsv.gz
GCST90200690	N-acetyl-1-methylhistidine levels	7588	http://ftp.ebi.ac.uk/pub/databases/gwas/summary_statistics/GCST90200001-GCST90201000/GCST90200690/GCST90200690_buildGRCh38.tsv.gz
GCST90200691	N-delta-acetylornithine levels	8259	http://ftp.ebi.ac.uk/pub/databases/gwas/summary_statistics/GCST90200001-GCST90201000/GCST90200691/GCST90200691_buildGRCh38.tsv.gz
GCST90200692	1-palmitoyl-2-arachidonoyl-gpc (16:0/20:4n6) levels	8238	http://ftp.ebi.ac.uk/pub/databases/gwas/summary_statistics/GCST90200001-GCST90201000/GCST90200692/GCST90200692_buildGRCh38.tsv.gz
GCST90200693	Glycochenodeoxycholate glucuronide (1) levels	8236	http://ftp.ebi.ac.uk/pub/databases/gwas/summary_statistics/GCST90200001-GCST90201000/GCST90200693/GCST90200693_buildGRCh38.tsv.gz
GCST90200694	2'-o-methylcytidine levels	8122	http://ftp.ebi.ac.uk/pub/databases/gwas/summary_statistics/GCST90200001-GCST90201000/GCST90200694/GCST90200694_buildGRCh38.tsv.gz
GCST90200695	2'-o-methyluridine levels	7582	http://ftp.ebi.ac.uk/pub/databases/gwas/summary_statistics/GCST90200001-GCST90201000/GCST90200695/GCST90200695_buildGRCh38.tsv.gz
GCST90200696	N6,N6-dimethyllysine levels	8265	http://ftp.ebi.ac.uk/pub/databases/gwas/summary_statistics/GCST90200001-GCST90201000/GCST90200696/GCST90200696_buildGRCh38.tsv.gz
GCST90200697	N2-acetyl,N6,N6-dimethyllysine levels	7891	http://ftp.ebi.ac.uk/pub/databases/gwas/summary_statistics/GCST90200001-GCST90201000/GCST90200697/GCST90200697_buildGRCh38.tsv.gz
GCST90200698	N2-acetyl,N6-methyllysine levels	8069	http://ftp.ebi.ac.uk/pub/databases/gwas/summary_statistics/GCST90200001-GCST90201000/GCST90200698/GCST90200698_buildGRCh38.tsv.gz
GCST90200699	Deoxycholic acid glucuronide levels	8060	http://ftp.ebi.ac.uk/pub/databases/gwas/summary_statistics/GCST90200001-GCST90201000/GCST90200699/GCST90200699_buildGRCh38.tsv.gz
GCST90200700	Decadienedioic acid (C10:2-DC) levels	8131	http://ftp.ebi.ac.uk/pub/databases/gwas/summary_statistics/GCST90200001-GCST90201000/GCST90200700/GCST90200700_buildGRCh38.tsv.gz
GCST90200701	Bilirubin degradation product, C17H18N2O4 (1) levels	8254	http://ftp.ebi.ac.uk/pub/databases/gwas/summary_statistics/GCST90200001-GCST90201000/GCST90200701/GCST90200701_buildGRCh38.tsv.gz
GCST90200702	Bilirubin degradation product, C17H18N2O4 (2) levels	8255	http://ftp.ebi.ac.uk/pub/databases/gwas/summary_statistics/GCST90200001-GCST90201000/GCST90200702/GCST90200702_buildGRCh38.tsv.gz
GCST90200703	Bilirubin degradation product, C17H18N2O4 (3) levels	8253	http://ftp.ebi.ac.uk/pub/databases/gwas/summary_statistics/GCST90200001-GCST90201000/GCST90200703/GCST90200703_buildGRCh38.tsv.gz
GCST90200704	Bilirubin (z,z) levels	8261	http://ftp.ebi.ac.uk/pub/databases/gwas/summary_statistics/GCST90200001-GCST90201000/GCST90200704/GCST90200704_buildGRCh38.tsv.gz
GCST90200705	Ethylmalonate levels	8172	http://ftp.ebi.ac.uk/pub/databases/gwas/summary_statistics/GCST90200001-GCST90201000/GCST90200705/GCST90200705_buildGRCh38.tsv.gz
GCST90200706	Biliverdin levels	8262	http://ftp.ebi.ac.uk/pub/databases/gwas/summary_statistics/GCST90200001-GCST90201000/GCST90200706/GCST90200706_buildGRCh38.tsv.gz
GCST90200707	Glycine levels	8262	http://ftp.ebi.ac.uk/pub/databases/gwas/summary_statistics/GCST90200001-GCST90201000/GCST90200707/GCST90200707_buildGRCh38.tsv.gz
GCST90200708	X-12112 levels	8211	http://ftp.ebi.ac.uk/pub/databases/gwas/summary_statistics/GCST90200001-GCST90201000/GCST90200708/GCST90200708_buildGRCh38.tsv.gz
GCST90200709	X-12798 levels	8186	http://ftp.ebi.ac.uk/pub/databases/gwas/summary_statistics/GCST90200001-GCST90201000/GCST90200709/GCST90200709_buildGRCh38.tsv.gz
GCST90200710	X-13431 levels	8161	http://ftp.ebi.ac.uk/pub/databases/gwas/summary_statistics/GCST90200001-GCST90201000/GCST90200710/GCST90200710_buildGRCh38.tsv.gz
GCST90200711	X-19141 levels	8244	http://ftp.ebi.ac.uk/pub/databases/gwas/summary_statistics/GCST90200001-GCST90201000/GCST90200711/GCST90200711_buildGRCh38.tsv.gz
GCST90200712	Spermidine to 5-methylthioadenosine (MTA) ratio	7320	http://ftp.ebi.ac.uk/pub/databases/gwas/summary_statistics/GCST90200001-GCST90201000/GCST90200712/GCST90200712_buildGRCh38.tsv.gz
GCST90200713	Spermidine to ornithine ratio	7309	http://ftp.ebi.ac.uk/pub/databases/gwas/summary_statistics/GCST90200001-GCST90201000/GCST90200713/GCST90200713_buildGRCh38.tsv.gz
GCST90200714	Alpha-ketoglutarate to alpha-ketobutyrate ratio	8216	http://ftp.ebi.ac.uk/pub/databases/gwas/summary_statistics/GCST90200001-GCST90201000/GCST90200714/GCST90200714_buildGRCh38.tsv.gz
GCST90200715	Alpha-ketoglutarate to glutamate ratio	8274	http://ftp.ebi.ac.uk/pub/databases/gwas/summary_statistics/GCST90200001-GCST90201000/GCST90200715/GCST90200715_buildGRCh38.tsv.gz
GCST90200716	Adenosine 5'-diphosphate (ADP) to phosphoethanolamine ratio	4579	http://ftp.ebi.ac.uk/pub/databases/gwas/summary_statistics/GCST90200001-GCST90201000/GCST90200716/GCST90200716_buildGRCh38.tsv.gz
GCST90200717	3-phosphoglycerate to adenosine 5'-diphosphate (ADP) ratio	4530	http://ftp.ebi.ac.uk/pub/databases/gwas/summary_statistics/GCST90200001-GCST90201000/GCST90200717/GCST90200717_buildGRCh38.tsv.gz
GCST90200718	Alpha-ketoglutarate to succinate ratio	8260	http://ftp.ebi.ac.uk/pub/databases/gwas/summary_statistics/GCST90200001-GCST90201000/GCST90200718/GCST90200718_buildGRCh38.tsv.gz
GCST90200719	Adenosine 3',5'-cyclic monophosphate (cAMP) to adenosine 5'-monophosphate (AMP) ratio	6726	http://ftp.ebi.ac.uk/pub/databases/gwas/summary_statistics/GCST90200001-GCST90201000/GCST90200719/GCST90200719_buildGRCh38.tsv.gz
GCST90200720	Adenosine 5'-diphosphate (ADP) to pantothenate ratio	4561	http://ftp.ebi.ac.uk/pub/databases/gwas/summary_statistics/GCST90200001-GCST90201000/GCST90200720/GCST90200720_buildGRCh38.tsv.gz
GCST90200721	Adenosine 5'-diphosphate (ADP) to phosphate ratio	4559	http://ftp.ebi.ac.uk/pub/databases/gwas/summary_statistics/GCST90200001-GCST90201000/GCST90200721/GCST90200721_buildGRCh38.tsv.gz
GCST90200722	S-adenosylhomocysteine (SAH) to leucine ratio	6122	http://ftp.ebi.ac.uk/pub/databases/gwas/summary_statistics/GCST90200001-GCST90201000/GCST90200722/GCST90200722_buildGRCh38.tsv.gz
GCST90200723	S-adenosylhomocysteine (SAH) to 5-methyluridine (ribothymidine) ratio	6078	http://ftp.ebi.ac.uk/pub/databases/gwas/summary_statistics/GCST90200001-GCST90201000/GCST90200723/GCST90200723_buildGRCh38.tsv.gz
GCST90200724	Cholate to taurocholate ratio	7328	http://ftp.ebi.ac.uk/pub/databases/gwas/summary_statistics/GCST90200001-GCST90201000/GCST90200724/GCST90200724_buildGRCh38.tsv.gz
GCST90200725	Adenosine 5'-diphosphate (ADP) to creatine ratio	4561	http://ftp.ebi.ac.uk/pub/databases/gwas/summary_statistics/GCST90200001-GCST90201000/GCST90200725/GCST90200725_buildGRCh38.tsv.gz
GCST90200726	N-acetylputrescine to (N(1) + N(8))-acetylspermidine ratio	8144	http://ftp.ebi.ac.uk/pub/databases/gwas/summary_statistics/GCST90200001-GCST90201000/GCST90200726/GCST90200726_buildGRCh38.tsv.gz
GCST90200727	Adenosine 3',5'-cyclic monophosphate (cAMP) to taurocholate ratio	6329	http://ftp.ebi.ac.uk/pub/databases/gwas/summary_statistics/GCST90200001-GCST90201000/GCST90200727/GCST90200727_buildGRCh38.tsv.gz
GCST90200728	Adenosine 5'-diphosphate (ADP) to Adenosine 5'-monophosphate (AMP) ratio	4573	http://ftp.ebi.ac.uk/pub/databases/gwas/summary_statistics/GCST90200001-GCST90201000/GCST90200728/GCST90200728_buildGRCh38.tsv.gz
GCST90200729	3-phosphoglycerate to phosphate ratio	8153	http://ftp.ebi.ac.uk/pub/databases/gwas/summary_statistics/GCST90200001-GCST90201000/GCST90200729/GCST90200729_buildGRCh38.tsv.gz
GCST90200730	Adenosine 5'-diphosphate (ADP) to fructose ratio	4571	http://ftp.ebi.ac.uk/pub/databases/gwas/summary_statistics/GCST90200001-GCST90201000/GCST90200730/GCST90200730_buildGRCh38.tsv.gz
GCST90200731	Adenosine 5'-diphosphate (ADP) to mannose ratio	4587	http://ftp.ebi.ac.uk/pub/databases/gwas/summary_statistics/GCST90200001-GCST90201000/GCST90200731/GCST90200731_buildGRCh38.tsv.gz
GCST90200732	Adenosine 5'-diphosphate (ADP) to tyrosine ratio	4560	http://ftp.ebi.ac.uk/pub/databases/gwas/summary_statistics/GCST90200001-GCST90201000/GCST90200732/GCST90200732_buildGRCh38.tsv.gz
GCST90200733	Adenosine 5'-diphosphate (ADP) to N-acetylglucosamine to N-acetylgalactosamine ratio	4392	http://ftp.ebi.ac.uk/pub/databases/gwas/summary_statistics/GCST90200001-GCST90201000/GCST90200733/GCST90200733_buildGRCh38.tsv.gz
GCST90200734	Adenosine 5'-monophosphate (AMP) to palmitate (16:0) ratio	8227	http://ftp.ebi.ac.uk/pub/databases/gwas/summary_statistics/GCST90200001-GCST90201000/GCST90200734/GCST90200734_buildGRCh38.tsv.gz
GCST90200735	Arginine to ornithine ratio	8250	http://ftp.ebi.ac.uk/pub/databases/gwas/summary_statistics/GCST90200001-GCST90201000/GCST90200735/GCST90200735_buildGRCh38.tsv.gz
GCST90200736	Adenosine 5'-diphosphate (ADP) to arginine ratio	4568	http://ftp.ebi.ac.uk/pub/databases/gwas/summary_statistics/GCST90200001-GCST90201000/GCST90200736/GCST90200736_buildGRCh38.tsv.gz
GCST90200737	Adenosine 5'-diphosphate (ADP) to 2'-deoxyuridine ratio	4391	http://ftp.ebi.ac.uk/pub/databases/gwas/summary_statistics/GCST90200001-GCST90201000/GCST90200737/GCST90200737_buildGRCh38.tsv.gz
GCST90200738	Adenosine 5'-monophosphate (AMP) to inosine 5'-monophosphate (IMP) ratio	4601	http://ftp.ebi.ac.uk/pub/databases/gwas/summary_statistics/GCST90200001-GCST90201000/GCST90200738/GCST90200738_buildGRCh38.tsv.gz
GCST90200739	Adenosine 5'-monophosphate (AMP) to proline ratio	8190	http://ftp.ebi.ac.uk/pub/databases/gwas/summary_statistics/GCST90200001-GCST90201000/GCST90200739/GCST90200739_buildGRCh38.tsv.gz
GCST90200740	Arachidonate (20:4n6) to oleate to vaccenate (18:1) ratio	8171	http://ftp.ebi.ac.uk/pub/databases/gwas/summary_statistics/GCST90200001-GCST90201000/GCST90200740/GCST90200740_buildGRCh38.tsv.gz
GCST90200741	Adenosine 5'-monophosphate (AMP) to alanine ratio	8172	http://ftp.ebi.ac.uk/pub/databases/gwas/summary_statistics/GCST90200001-GCST90201000/GCST90200741/GCST90200741_buildGRCh38.tsv.gz
GCST90200742	Aspartate to citrate ratio	8191	http://ftp.ebi.ac.uk/pub/databases/gwas/summary_statistics/GCST90200001-GCST90201000/GCST90200742/GCST90200742_buildGRCh38.tsv.gz
GCST90200743	Arginine to citrulline ratio	8192	http://ftp.ebi.ac.uk/pub/databases/gwas/summary_statistics/GCST90200001-GCST90201000/GCST90200743/GCST90200743_buildGRCh38.tsv.gz
GCST90200744	Arginine to glutamate ratio	8194	http://ftp.ebi.ac.uk/pub/databases/gwas/summary_statistics/GCST90200001-GCST90201000/GCST90200744/GCST90200744_buildGRCh38.tsv.gz
GCST90200745	Adenosine 5'-monophosphate (AMP) to phenylalanine ratio	8189	http://ftp.ebi.ac.uk/pub/databases/gwas/summary_statistics/GCST90200001-GCST90201000/GCST90200745/GCST90200745_buildGRCh38.tsv.gz
GCST90200746	Adenosine 5'-diphosphate (ADP) to gluconate ratio	4540	http://ftp.ebi.ac.uk/pub/databases/gwas/summary_statistics/GCST90200001-GCST90201000/GCST90200746/GCST90200746_buildGRCh38.tsv.gz
GCST90200747	Adenosine 5'-monophosphate (AMP) to phosphate ratio	8184	http://ftp.ebi.ac.uk/pub/databases/gwas/summary_statistics/GCST90200001-GCST90201000/GCST90200747/GCST90200747_buildGRCh38.tsv.gz
GCST90200748	Aspartate to glutamate ratio	8190	http://ftp.ebi.ac.uk/pub/databases/gwas/summary_statistics/GCST90200001-GCST90201000/GCST90200748/GCST90200748_buildGRCh38.tsv.gz
GCST90200749	Arachidonate (20:4n6) to pyruvate ratio	8200	http://ftp.ebi.ac.uk/pub/databases/gwas/summary_statistics/GCST90200001-GCST90201000/GCST90200749/GCST90200749_buildGRCh38.tsv.gz
GCST90200750	Aspartate to asparagine ratio	8195	http://ftp.ebi.ac.uk/pub/databases/gwas/summary_statistics/GCST90200001-GCST90201000/GCST90200750/GCST90200750_buildGRCh38.tsv.gz
GCST90200751	Cortisone to cortisol ratio	8173	http://ftp.ebi.ac.uk/pub/databases/gwas/summary_statistics/GCST90200001-GCST90201000/GCST90200751/GCST90200751_buildGRCh38.tsv.gz
GCST90200752	Succinate to acetoacetate ratio	6829	http://ftp.ebi.ac.uk/pub/databases/gwas/summary_statistics/GCST90200001-GCST90201000/GCST90200752/GCST90200752_buildGRCh38.tsv.gz
GCST90200753	Aspartate to citrulline ratio	8139	http://ftp.ebi.ac.uk/pub/databases/gwas/summary_statistics/GCST90200001-GCST90201000/GCST90200753/GCST90200753_buildGRCh38.tsv.gz
GCST90200754	Sphingosine to phosphate ratio	8017	http://ftp.ebi.ac.uk/pub/databases/gwas/summary_statistics/GCST90200001-GCST90201000/GCST90200754/GCST90200754_buildGRCh38.tsv.gz
GCST90200755	Inosine 5'-monophosphate (IMP) to phosphate ratio	4605	http://ftp.ebi.ac.uk/pub/databases/gwas/summary_statistics/GCST90200001-GCST90201000/GCST90200755/GCST90200755_buildGRCh38.tsv.gz
GCST90200756	Glycine to pyridoxal ratio	8173	http://ftp.ebi.ac.uk/pub/databases/gwas/summary_statistics/GCST90200001-GCST90201000/GCST90200756/GCST90200756_buildGRCh38.tsv.gz
GCST90200757	Glycine to alanine ratio	8167	http://ftp.ebi.ac.uk/pub/databases/gwas/summary_statistics/GCST90200001-GCST90201000/GCST90200757/GCST90200757_buildGRCh38.tsv.gz
GCST90200758	Glycine to serine ratio	8206	http://ftp.ebi.ac.uk/pub/databases/gwas/summary_statistics/GCST90200001-GCST90201000/GCST90200758/GCST90200758_buildGRCh38.tsv.gz
GCST90200759	Histidine to trans-urocanate ratio	8109	http://ftp.ebi.ac.uk/pub/databases/gwas/summary_statistics/GCST90200001-GCST90201000/GCST90200759/GCST90200759_buildGRCh38.tsv.gz
GCST90200760	Methionine to methionine sulfoxide ratio	8214	http://ftp.ebi.ac.uk/pub/databases/gwas/summary_statistics/GCST90200001-GCST90201000/GCST90200760/GCST90200760_buildGRCh38.tsv.gz
GCST90200761	Citrulline to dimethylarginine (SDMA + ADMA) ratio	8243	http://ftp.ebi.ac.uk/pub/databases/gwas/summary_statistics/GCST90200001-GCST90201000/GCST90200761/GCST90200761_buildGRCh38.tsv.gz
GCST90200762	Palmitate (16:0) to myristate (14:0) ratio	8215	http://ftp.ebi.ac.uk/pub/databases/gwas/summary_statistics/GCST90200001-GCST90201000/GCST90200762/GCST90200762_buildGRCh38.tsv.gz
GCST90200763	Phosphate to N-acetylneuraminate ratio	8256	http://ftp.ebi.ac.uk/pub/databases/gwas/summary_statistics/GCST90200001-GCST90201000/GCST90200763/GCST90200763_buildGRCh38.tsv.gz
GCST90200764	Phosphate to uridine ratio	8186	http://ftp.ebi.ac.uk/pub/databases/gwas/summary_statistics/GCST90200001-GCST90201000/GCST90200764/GCST90200764_buildGRCh38.tsv.gz
GCST90200765	Phosphate to alanine ratio	8230	http://ftp.ebi.ac.uk/pub/databases/gwas/summary_statistics/GCST90200001-GCST90201000/GCST90200765/GCST90200765_buildGRCh38.tsv.gz
GCST90200766	Phosphate to phosphoethanolamine ratio	8205	http://ftp.ebi.ac.uk/pub/databases/gwas/summary_statistics/GCST90200001-GCST90201000/GCST90200766/GCST90200766_buildGRCh38.tsv.gz
GCST90200767	Phosphate to glucose ratio	8232	http://ftp.ebi.ac.uk/pub/databases/gwas/summary_statistics/GCST90200001-GCST90201000/GCST90200767/GCST90200767_buildGRCh38.tsv.gz
GCST90200768	Phosphate to 2'-deoxyuridine ratio	7846	http://ftp.ebi.ac.uk/pub/databases/gwas/summary_statistics/GCST90200001-GCST90201000/GCST90200768/GCST90200768_buildGRCh38.tsv.gz
GCST90200769	Phosphate to mannose ratio	8206	http://ftp.ebi.ac.uk/pub/databases/gwas/summary_statistics/GCST90200001-GCST90201000/GCST90200769/GCST90200769_buildGRCh38.tsv.gz
GCST90200770	Phenylalanine to tyrosine ratio	8205	http://ftp.ebi.ac.uk/pub/databases/gwas/summary_statistics/GCST90200001-GCST90201000/GCST90200770/GCST90200770_buildGRCh38.tsv.gz
GCST90200771	Phosphate to fructose ratio	8209	http://ftp.ebi.ac.uk/pub/databases/gwas/summary_statistics/GCST90200001-GCST90201000/GCST90200771/GCST90200771_buildGRCh38.tsv.gz
GCST90200772	Phosphate to citrate ratio	8238	http://ftp.ebi.ac.uk/pub/databases/gwas/summary_statistics/GCST90200001-GCST90201000/GCST90200772/GCST90200772_buildGRCh38.tsv.gz
GCST90200773	Serine to alpha-tocopherol ratio	8197	http://ftp.ebi.ac.uk/pub/databases/gwas/summary_statistics/GCST90200001-GCST90201000/GCST90200773/GCST90200773_buildGRCh38.tsv.gz
GCST90200774	Uridine to pseudouridine ratio	8254	http://ftp.ebi.ac.uk/pub/databases/gwas/summary_statistics/GCST90200001-GCST90201000/GCST90200774/GCST90200774_buildGRCh38.tsv.gz
GCST90200775	Serine to pyruvate ratio	8235	http://ftp.ebi.ac.uk/pub/databases/gwas/summary_statistics/GCST90200001-GCST90201000/GCST90200775/GCST90200775_buildGRCh38.tsv.gz
GCST90200776	Glutamate to glutamine ratio	8228	http://ftp.ebi.ac.uk/pub/databases/gwas/summary_statistics/GCST90200001-GCST90201000/GCST90200776/GCST90200776_buildGRCh38.tsv.gz
GCST90200777	Uridine to cytidine ratio	7705	http://ftp.ebi.ac.uk/pub/databases/gwas/summary_statistics/GCST90200001-GCST90201000/GCST90200777/GCST90200777_buildGRCh38.tsv.gz
GCST90200778	Pyruvate to 3-methyl-2-oxobutyrate ratio	8193	http://ftp.ebi.ac.uk/pub/databases/gwas/summary_statistics/GCST90200001-GCST90201000/GCST90200778/GCST90200778_buildGRCh38.tsv.gz
GCST90200779	Pyruvate to N-acetylneuraminate ratio	8194	http://ftp.ebi.ac.uk/pub/databases/gwas/summary_statistics/GCST90200001-GCST90201000/GCST90200779/GCST90200779_buildGRCh38.tsv.gz
GCST90200780	Alanine to pyruvate ratio	8250	http://ftp.ebi.ac.uk/pub/databases/gwas/summary_statistics/GCST90200001-GCST90201000/GCST90200780/GCST90200780_buildGRCh38.tsv.gz
GCST90200781	Glucose to maltose ratio	6308	http://ftp.ebi.ac.uk/pub/databases/gwas/summary_statistics/GCST90200001-GCST90201000/GCST90200781/GCST90200781_buildGRCh38.tsv.gz
GCST90200782	Mannose to trans-4-hydroxyproline ratio	8194	http://ftp.ebi.ac.uk/pub/databases/gwas/summary_statistics/GCST90200001-GCST90201000/GCST90200782/GCST90200782_buildGRCh38.tsv.gz
GCST90200783	Mannose to S-methylcysteine ratio	8182	http://ftp.ebi.ac.uk/pub/databases/gwas/summary_statistics/GCST90200001-GCST90201000/GCST90200783/GCST90200783_buildGRCh38.tsv.gz
GCST90200784	Glutamate to cysteine ratio	8199	http://ftp.ebi.ac.uk/pub/databases/gwas/summary_statistics/GCST90200001-GCST90201000/GCST90200784/GCST90200784_buildGRCh38.tsv.gz
GCST90200785	Cysteine to 5-oxoproline ratio	8203	http://ftp.ebi.ac.uk/pub/databases/gwas/summary_statistics/GCST90200001-GCST90201000/GCST90200785/GCST90200785_buildGRCh38.tsv.gz
GCST90200786	Cysteine to alanine ratio	8220	http://ftp.ebi.ac.uk/pub/databases/gwas/summary_statistics/GCST90200001-GCST90201000/GCST90200786/GCST90200786_buildGRCh38.tsv.gz
GCST90200787	Glutamine to asparagine ratio	8251	http://ftp.ebi.ac.uk/pub/databases/gwas/summary_statistics/GCST90200001-GCST90201000/GCST90200787/GCST90200787_buildGRCh38.tsv.gz
GCST90200788	5-oxoproline to citrate ratio	8256	http://ftp.ebi.ac.uk/pub/databases/gwas/summary_statistics/GCST90200001-GCST90201000/GCST90200788/GCST90200788_buildGRCh38.tsv.gz
GCST90200789	Alpha-tocopherol to sulfate ratio	8201	http://ftp.ebi.ac.uk/pub/databases/gwas/summary_statistics/GCST90200001-GCST90201000/GCST90200789/GCST90200789_buildGRCh38.tsv.gz
GCST90200790	Thyroxine to taurocholate ratio	7615	http://ftp.ebi.ac.uk/pub/databases/gwas/summary_statistics/GCST90200001-GCST90201000/GCST90200790/GCST90200790_buildGRCh38.tsv.gz
GCST90200791	Creatine to carnitine ratio	8235	http://ftp.ebi.ac.uk/pub/databases/gwas/summary_statistics/GCST90200001-GCST90201000/GCST90200791/GCST90200791_buildGRCh38.tsv.gz
GCST90200792	Carnitine to palmitoylcarnitine (C16) ratio	8146	http://ftp.ebi.ac.uk/pub/databases/gwas/summary_statistics/GCST90200001-GCST90201000/GCST90200792/GCST90200792_buildGRCh38.tsv.gz
GCST90200793	Glycolithocholate to glycolithocholate sulfate ratio	7043	http://ftp.ebi.ac.uk/pub/databases/gwas/summary_statistics/GCST90200001-GCST90201000/GCST90200793/GCST90200793_buildGRCh38.tsv.gz
GCST90200794	Oleoyl-linoleoyl-glycerol (18:1 to 18:2) [2] to linoleoyl-arachidonoyl-glycerol (18:2 to 20:4) [1] ratio	7620	http://ftp.ebi.ac.uk/pub/databases/gwas/summary_statistics/GCST90200001-GCST90201000/GCST90200794/GCST90200794_buildGRCh38.tsv.gz
GCST90200795	Oleoyl-linoleoyl-glycerol (18:1 to 18:2) [2] to linoleoyl-arachidonoyl-glycerol (18:2 to 20:4) [2] ratio	7615	http://ftp.ebi.ac.uk/pub/databases/gwas/summary_statistics/GCST90200001-GCST90201000/GCST90200795/GCST90200795_buildGRCh38.tsv.gz
GCST90200796	Spermidine to (N(1) + N(8))-acetylspermidine ratio	7287	http://ftp.ebi.ac.uk/pub/databases/gwas/summary_statistics/GCST90200001-GCST90201000/GCST90200796/GCST90200796_buildGRCh38.tsv.gz
GCST90200797	Spermidine to N-acetylputrescine ratio	7299	http://ftp.ebi.ac.uk/pub/databases/gwas/summary_statistics/GCST90200001-GCST90201000/GCST90200797/GCST90200797_buildGRCh38.tsv.gz
GCST90200798	Dopamine 4-sulfate to dopamine 3-O-sulfate ratio	6840	http://ftp.ebi.ac.uk/pub/databases/gwas/summary_statistics/GCST90200001-GCST90201000/GCST90200798/GCST90200798_buildGRCh38.tsv.gz
GCST90200799	Spermidine to adenosine 5'-diphosphate (ADP) ratio	4195	http://ftp.ebi.ac.uk/pub/databases/gwas/summary_statistics/GCST90200001-GCST90201000/GCST90200799/GCST90200799_buildGRCh38.tsv.gz
GCST90200800	Spermidine to histidine ratio	7297	http://ftp.ebi.ac.uk/pub/databases/gwas/summary_statistics/GCST90200001-GCST90201000/GCST90200800/GCST90200800_buildGRCh38.tsv.gz
GCST90200801	5-methylthioadenosine (MTA) to phosphate ratio	8261	http://ftp.ebi.ac.uk/pub/databases/gwas/summary_statistics/GCST90200001-GCST90201000/GCST90200801/GCST90200801_buildGRCh38.tsv.gz
GCST90200802	Histidine to pyruvate ratio	8241	http://ftp.ebi.ac.uk/pub/databases/gwas/summary_statistics/GCST90200001-GCST90201000/GCST90200802/GCST90200802_buildGRCh38.tsv.gz
GCST90200803	Spermidine to phosphate ratio	7382	http://ftp.ebi.ac.uk/pub/databases/gwas/summary_statistics/GCST90200001-GCST90201000/GCST90200803/GCST90200803_buildGRCh38.tsv.gz
GCST90200804	Spermidine to pyruvate ratio	7296	http://ftp.ebi.ac.uk/pub/databases/gwas/summary_statistics/GCST90200001-GCST90201000/GCST90200804/GCST90200804_buildGRCh38.tsv.gz
GCST90200805	Spermidine to carnitine ratio	7338	http://ftp.ebi.ac.uk/pub/databases/gwas/summary_statistics/GCST90200001-GCST90201000/GCST90200805/GCST90200805_buildGRCh38.tsv.gz
GCST90200806	Spermidine to ergothioneine ratio	7291	http://ftp.ebi.ac.uk/pub/databases/gwas/summary_statistics/GCST90200001-GCST90201000/GCST90200806/GCST90200806_buildGRCh38.tsv.gz
GCST90200807	Carnitine to ergothioneine ratio	8110	http://ftp.ebi.ac.uk/pub/databases/gwas/summary_statistics/GCST90200001-GCST90201000/GCST90200807/GCST90200807_buildGRCh38.tsv.gz
GCST90200808	Spermidine to choline ratio	7295	http://ftp.ebi.ac.uk/pub/databases/gwas/summary_statistics/GCST90200001-GCST90201000/GCST90200808/GCST90200808_buildGRCh38.tsv.gz
GCST90200809	Spermidine to taurocholate ratio	6777	http://ftp.ebi.ac.uk/pub/databases/gwas/summary_statistics/GCST90200001-GCST90201000/GCST90200809/GCST90200809_buildGRCh38.tsv.gz
GCST90200810	Alpha-ketoglutarate to kynurenine ratio	8272	http://ftp.ebi.ac.uk/pub/databases/gwas/summary_statistics/GCST90200001-GCST90201000/GCST90200810/GCST90200810_buildGRCh38.tsv.gz
GCST90200811	Choline to taurocholate ratio	7625	http://ftp.ebi.ac.uk/pub/databases/gwas/summary_statistics/GCST90200001-GCST90201000/GCST90200811/GCST90200811_buildGRCh38.tsv.gz
GCST90200812	Glutamate to kynurenine ratio	8184	http://ftp.ebi.ac.uk/pub/databases/gwas/summary_statistics/GCST90200001-GCST90201000/GCST90200812/GCST90200812_buildGRCh38.tsv.gz
GCST90200813	Ornithine to glutamate ratio	8202	http://ftp.ebi.ac.uk/pub/databases/gwas/summary_statistics/GCST90200001-GCST90201000/GCST90200813/GCST90200813_buildGRCh38.tsv.gz
GCST90200814	Alpha-ketoglutarate to ornithine ratio	8273	http://ftp.ebi.ac.uk/pub/databases/gwas/summary_statistics/GCST90200001-GCST90201000/GCST90200814/GCST90200814_buildGRCh38.tsv.gz
GCST90200815	3-hydroxyisobutyrate to adenosine 5'-diphosphate (ADP) ratio	4488	http://ftp.ebi.ac.uk/pub/databases/gwas/summary_statistics/GCST90200001-GCST90201000/GCST90200815/GCST90200815_buildGRCh38.tsv.gz
GCST90200816	Alpha-ketoglutarate to aspartate ratio	8272	http://ftp.ebi.ac.uk/pub/databases/gwas/summary_statistics/GCST90200001-GCST90201000/GCST90200816/GCST90200816_buildGRCh38.tsv.gz
GCST90200817	3-hydroxyisobutyrate to phosphate ratio	8170	http://ftp.ebi.ac.uk/pub/databases/gwas/summary_statistics/GCST90200001-GCST90201000/GCST90200817/GCST90200817_buildGRCh38.tsv.gz
GCST90200818	Adenosine 5'-diphosphate (ADP) to glycerate ratio	4544	http://ftp.ebi.ac.uk/pub/databases/gwas/summary_statistics/GCST90200001-GCST90201000/GCST90200818/GCST90200818_buildGRCh38.tsv.gz
GCST90200819	3-phosphoglycerate to glycerate ratio	8101	http://ftp.ebi.ac.uk/pub/databases/gwas/summary_statistics/GCST90200001-GCST90201000/GCST90200819/GCST90200819_buildGRCh38.tsv.gz
GCST90200820	Adenosine 5'-diphosphate (ADP) to valine ratio	4608	http://ftp.ebi.ac.uk/pub/databases/gwas/summary_statistics/GCST90200001-GCST90201000/GCST90200820/GCST90200820_buildGRCh38.tsv.gz
GCST90200821	Adenosine 5'-diphosphate (ADP) to glycine ratio	4577	http://ftp.ebi.ac.uk/pub/databases/gwas/summary_statistics/GCST90200001-GCST90201000/GCST90200821/GCST90200821_buildGRCh38.tsv.gz
GCST90200822	Phosphate to valine ratio	8277	http://ftp.ebi.ac.uk/pub/databases/gwas/summary_statistics/GCST90200001-GCST90201000/GCST90200822/GCST90200822_buildGRCh38.tsv.gz
GCST90200823	Adenosine 5'-diphosphate (ADP) to N-palmitoyl-sphingosine (d18:1 to 16:0) ratio	4561	http://ftp.ebi.ac.uk/pub/databases/gwas/summary_statistics/GCST90200001-GCST90201000/GCST90200823/GCST90200823_buildGRCh38.tsv.gz
GCST90200824	Adenosine 5'-diphosphate (ADP) to sulfate ratio	4570	http://ftp.ebi.ac.uk/pub/databases/gwas/summary_statistics/GCST90200001-GCST90201000/GCST90200824/GCST90200824_buildGRCh38.tsv.gz
GCST90200825	Phosphate to sulfate ratio	8211	http://ftp.ebi.ac.uk/pub/databases/gwas/summary_statistics/GCST90200001-GCST90201000/GCST90200825/GCST90200825_buildGRCh38.tsv.gz
GCST90200826	Glycine to phosphate ratio	8271	http://ftp.ebi.ac.uk/pub/databases/gwas/summary_statistics/GCST90200001-GCST90201000/GCST90200826/GCST90200826_buildGRCh38.tsv.gz
GCST90200827	Phosphate to N-palmitoyl-sphingosine (d18:1 to 16:0) ratio	8223	http://ftp.ebi.ac.uk/pub/databases/gwas/summary_statistics/GCST90200001-GCST90201000/GCST90200827/GCST90200827_buildGRCh38.tsv.gz
GCST90200828	Cholate to bilirubin (Z,Z) ratio	7747	http://ftp.ebi.ac.uk/pub/databases/gwas/summary_statistics/GCST90200001-GCST90201000/GCST90200828/GCST90200828_buildGRCh38.tsv.gz
GCST90200829	Bilirubin (Z,Z) to taurocholate ratio	7620	http://ftp.ebi.ac.uk/pub/databases/gwas/summary_statistics/GCST90200001-GCST90201000/GCST90200829/GCST90200829_buildGRCh38.tsv.gz
GCST90200830	Cholate to adenosine 3',5'-cyclic monophosphate (cAMP) ratio	6359	http://ftp.ebi.ac.uk/pub/databases/gwas/summary_statistics/GCST90200001-GCST90201000/GCST90200830/GCST90200830_buildGRCh38.tsv.gz
GCST90200831	Cholate to phosphate ratio	7742	http://ftp.ebi.ac.uk/pub/databases/gwas/summary_statistics/GCST90200001-GCST90201000/GCST90200831/GCST90200831_buildGRCh38.tsv.gz
GCST90200832	Adenosine 5'-diphosphate (ADP) to citrate ratio	4567	http://ftp.ebi.ac.uk/pub/databases/gwas/summary_statistics/GCST90200001-GCST90201000/GCST90200832/GCST90200832_buildGRCh38.tsv.gz
GCST90200833	Cholate to adenosine 5'-monophosphate (AMP) ratio	7769	http://ftp.ebi.ac.uk/pub/databases/gwas/summary_statistics/GCST90200001-GCST90201000/GCST90200833/GCST90200833_buildGRCh38.tsv.gz
GCST90200834	Adenosine 5'-diphosphate (ADP) to glycerol 3-phosphate ratio	4588	http://ftp.ebi.ac.uk/pub/databases/gwas/summary_statistics/GCST90200001-GCST90201000/GCST90200834/GCST90200834_buildGRCh38.tsv.gz
GCST90200835	Adenosine 5'-diphosphate (ADP) to glycerol ratio	4575	http://ftp.ebi.ac.uk/pub/databases/gwas/summary_statistics/GCST90200001-GCST90201000/GCST90200835/GCST90200835_buildGRCh38.tsv.gz
GCST90200836	Glycerol to glycerol 3-phosphate ratio	8188	http://ftp.ebi.ac.uk/pub/databases/gwas/summary_statistics/GCST90200001-GCST90201000/GCST90200836/GCST90200836_buildGRCh38.tsv.gz
GCST90200837	Adenosine 5'-diphosphate (ADP) to glutamate ratio	4556	http://ftp.ebi.ac.uk/pub/databases/gwas/summary_statistics/GCST90200001-GCST90201000/GCST90200837/GCST90200837_buildGRCh38.tsv.gz
GCST90200838	Phosphate to glutamate ratio	8211	http://ftp.ebi.ac.uk/pub/databases/gwas/summary_statistics/GCST90200001-GCST90201000/GCST90200838/GCST90200838_buildGRCh38.tsv.gz
GCST90200839	Adenosine 5'-diphosphate (ADP) to aspartate ratio	4563	http://ftp.ebi.ac.uk/pub/databases/gwas/summary_statistics/GCST90200001-GCST90201000/GCST90200839/GCST90200839_buildGRCh38.tsv.gz
GCST90200840	Adenosine 5'-diphosphate (ADP) to flavin adenine dinucleotide (FAD) ratio	3441	http://ftp.ebi.ac.uk/pub/databases/gwas/summary_statistics/GCST90200001-GCST90201000/GCST90200840/GCST90200840_buildGRCh38.tsv.gz
GCST90200841	Adenosine 5'-diphosphate (ADP) to oxalate (ethanedioate) ratio	4556	http://ftp.ebi.ac.uk/pub/databases/gwas/summary_statistics/GCST90200001-GCST90201000/GCST90200841/GCST90200841_buildGRCh38.tsv.gz
GCST90200842	Citrate to oxalate (ethanedioate) ratio	8097	http://ftp.ebi.ac.uk/pub/databases/gwas/summary_statistics/GCST90200001-GCST90201000/GCST90200842/GCST90200842_buildGRCh38.tsv.gz
GCST90200843	Adenosine 5'-monophosphate (AMP) to flavin adenine dinucleotide (FAD) ratio	6188	http://ftp.ebi.ac.uk/pub/databases/gwas/summary_statistics/GCST90200001-GCST90201000/GCST90200843/GCST90200843_buildGRCh38.tsv.gz
GCST90200844	Aspartate to phosphate ratio	8297	http://ftp.ebi.ac.uk/pub/databases/gwas/summary_statistics/GCST90200001-GCST90201000/GCST90200844/GCST90200844_buildGRCh38.tsv.gz
GCST90200845	Adenosine 5'-monophosphate (AMP) to citrate ratio	8193	http://ftp.ebi.ac.uk/pub/databases/gwas/summary_statistics/GCST90200001-GCST90201000/GCST90200845/GCST90200845_buildGRCh38.tsv.gz
GCST90200846	Phenylalanine to phosphate ratio	8294	http://ftp.ebi.ac.uk/pub/databases/gwas/summary_statistics/GCST90200001-GCST90201000/GCST90200846/GCST90200846_buildGRCh38.tsv.gz
GCST90200847	Phosphate to tryptophan ratio	8206	http://ftp.ebi.ac.uk/pub/databases/gwas/summary_statistics/GCST90200001-GCST90201000/GCST90200847/GCST90200847_buildGRCh38.tsv.gz
GCST90200848	Adenosine 5'-monophosphate (AMP) to glutamine ratio	8196	http://ftp.ebi.ac.uk/pub/databases/gwas/summary_statistics/GCST90200001-GCST90201000/GCST90200848/GCST90200848_buildGRCh38.tsv.gz
GCST90200849	Adenosine 5'-monophosphate (AMP) to threonine ratio	8173	http://ftp.ebi.ac.uk/pub/databases/gwas/summary_statistics/GCST90200001-GCST90201000/GCST90200849/GCST90200849_buildGRCh38.tsv.gz
GCST90200850	Adenosine 5'-monophosphate (AMP) to tryptophan ratio	8180	http://ftp.ebi.ac.uk/pub/databases/gwas/summary_statistics/GCST90200001-GCST90201000/GCST90200850/GCST90200850_buildGRCh38.tsv.gz
GCST90200851	Adenosine 5'-monophosphate (AMP) to glycine ratio	8195	http://ftp.ebi.ac.uk/pub/databases/gwas/summary_statistics/GCST90200001-GCST90201000/GCST90200851/GCST90200851_buildGRCh38.tsv.gz
GCST90200852	Adenosine 5'-monophosphate (AMP) to arginine ratio	8185	http://ftp.ebi.ac.uk/pub/databases/gwas/summary_statistics/GCST90200001-GCST90201000/GCST90200852/GCST90200852_buildGRCh38.tsv.gz
GCST90200853	Adenosine 5'-monophosphate (AMP) to tyrosine ratio	8193	http://ftp.ebi.ac.uk/pub/databases/gwas/summary_statistics/GCST90200001-GCST90201000/GCST90200853/GCST90200853_buildGRCh38.tsv.gz
GCST90200854	Arginine to phosphate ratio	8297	http://ftp.ebi.ac.uk/pub/databases/gwas/summary_statistics/GCST90200001-GCST90201000/GCST90200854/GCST90200854_buildGRCh38.tsv.gz
GCST90200855	Phosphate to threonine ratio	8226	http://ftp.ebi.ac.uk/pub/databases/gwas/summary_statistics/GCST90200001-GCST90201000/GCST90200855/GCST90200855_buildGRCh38.tsv.gz
GCST90200856	Phosphate to glutamine ratio	8258	http://ftp.ebi.ac.uk/pub/databases/gwas/summary_statistics/GCST90200001-GCST90201000/GCST90200856/GCST90200856_buildGRCh38.tsv.gz
GCST90200857	Adenosine 5'-monophosphate (AMP) to aspartate ratio	8205	http://ftp.ebi.ac.uk/pub/databases/gwas/summary_statistics/GCST90200001-GCST90201000/GCST90200857/GCST90200857_buildGRCh38.tsv.gz
GCST90200858	Phosphate to tyrosine ratio	8226	http://ftp.ebi.ac.uk/pub/databases/gwas/summary_statistics/GCST90200001-GCST90201000/GCST90200858/GCST90200858_buildGRCh38.tsv.gz
GCST90200859	Adenosine 5'-monophosphate (AMP) to asparagine ratio	8188	http://ftp.ebi.ac.uk/pub/databases/gwas/summary_statistics/GCST90200001-GCST90201000/GCST90200859/GCST90200859_buildGRCh38.tsv.gz
GCST90200860	Adenosine 5'-monophosphate (AMP) to serine ratio	8194	http://ftp.ebi.ac.uk/pub/databases/gwas/summary_statistics/GCST90200001-GCST90201000/GCST90200860/GCST90200860_buildGRCh38.tsv.gz
GCST90200861	Histidine to phosphate ratio	8294	http://ftp.ebi.ac.uk/pub/databases/gwas/summary_statistics/GCST90200001-GCST90201000/GCST90200861/GCST90200861_buildGRCh38.tsv.gz
GCST90200862	Adenosine 5'-monophosphate (AMP) to methionine ratio	8194	http://ftp.ebi.ac.uk/pub/databases/gwas/summary_statistics/GCST90200001-GCST90201000/GCST90200862/GCST90200862_buildGRCh38.tsv.gz
GCST90200863	Phosphate to serine ratio	8226	http://ftp.ebi.ac.uk/pub/databases/gwas/summary_statistics/GCST90200001-GCST90201000/GCST90200863/GCST90200863_buildGRCh38.tsv.gz
GCST90200864	Methionine to phosphate ratio	8291	http://ftp.ebi.ac.uk/pub/databases/gwas/summary_statistics/GCST90200001-GCST90201000/GCST90200864/GCST90200864_buildGRCh38.tsv.gz
GCST90200865	Adenosine 5'-monophosphate (AMP) to histidine ratio	8180	http://ftp.ebi.ac.uk/pub/databases/gwas/summary_statistics/GCST90200001-GCST90201000/GCST90200865/GCST90200865_buildGRCh38.tsv.gz
GCST90200866	phosphate to asparagine ratio	8249	http://ftp.ebi.ac.uk/pub/databases/gwas/summary_statistics/GCST90200001-GCST90201000/GCST90200866/GCST90200866_buildGRCh38.tsv.gz
GCST90200867	Adenosine 5'-monophosphate (AMP) to isoleucine ratio	8200	http://ftp.ebi.ac.uk/pub/databases/gwas/summary_statistics/GCST90200001-GCST90201000/GCST90200867/GCST90200867_buildGRCh38.tsv.gz
GCST90200868	Isoleucine to phosphate ratio	8298	http://ftp.ebi.ac.uk/pub/databases/gwas/summary_statistics/GCST90200001-GCST90201000/GCST90200868/GCST90200868_buildGRCh38.tsv.gz
GCST90200869	Adenosine 5'-monophosphate (AMP) to valine ratio	8225	http://ftp.ebi.ac.uk/pub/databases/gwas/summary_statistics/GCST90200001-GCST90201000/GCST90200869/GCST90200869_buildGRCh38.tsv.gz
GCST90200870	Adenosine 5'-monophosphate (AMP) to acetoacetate ratio	6773	http://ftp.ebi.ac.uk/pub/databases/gwas/summary_statistics/GCST90200001-GCST90201000/GCST90200870/GCST90200870_buildGRCh38.tsv.gz
GCST90200871	Adenosine 5'-monophosphate (AMP) to cysteine ratio	8177	http://ftp.ebi.ac.uk/pub/databases/gwas/summary_statistics/GCST90200001-GCST90201000/GCST90200871/GCST90200871_buildGRCh38.tsv.gz
GCST90200872	Phosphate to cysteine ratio	8195	http://ftp.ebi.ac.uk/pub/databases/gwas/summary_statistics/GCST90200001-GCST90201000/GCST90200872/GCST90200872_buildGRCh38.tsv.gz
GCST90200873	Cortisol to 4-cholesten-3-one ratio	7027	http://ftp.ebi.ac.uk/pub/databases/gwas/summary_statistics/GCST90200001-GCST90201000/GCST90200873/GCST90200873_buildGRCh38.tsv.gz
GCST90200874	Cysteinylglycine to taurine ratio	8193	http://ftp.ebi.ac.uk/pub/databases/gwas/summary_statistics/GCST90200001-GCST90201000/GCST90200874/GCST90200874_buildGRCh38.tsv.gz
GCST90200875	Cysteinylglycine to glutamate ratio	8197	http://ftp.ebi.ac.uk/pub/databases/gwas/summary_statistics/GCST90200001-GCST90201000/GCST90200875/GCST90200875_buildGRCh38.tsv.gz
GCST90200876	Cortisone to 4-cholesten-3-one ratio	6971	http://ftp.ebi.ac.uk/pub/databases/gwas/summary_statistics/GCST90200001-GCST90201000/GCST90200876/GCST90200876_buildGRCh38.tsv.gz
GCST90200877	Taurine to glutamate ratio	8220	http://ftp.ebi.ac.uk/pub/databases/gwas/summary_statistics/GCST90200001-GCST90201000/GCST90200877/GCST90200877_buildGRCh38.tsv.gz
GCST90200878	Glutarate (C5-DC) to caprylate (8:0) ratio	7685	http://ftp.ebi.ac.uk/pub/databases/gwas/summary_statistics/GCST90200001-GCST90201000/GCST90200878/GCST90200878_buildGRCh38.tsv.gz
GCST90200879	Adenosine 5'-monophosphate (AMP) to glutamate ratio	8213	http://ftp.ebi.ac.uk/pub/databases/gwas/summary_statistics/GCST90200001-GCST90201000/GCST90200879/GCST90200879_buildGRCh38.tsv.gz
GCST90200880	Glutarate (C5-DC) to salicylate ratio	7684	http://ftp.ebi.ac.uk/pub/databases/gwas/summary_statistics/GCST90200001-GCST90201000/GCST90200880/GCST90200880_buildGRCh38.tsv.gz
GCST90200881	Aspartate to N-acetylglucosamine to N-acetylgalactosamine ratio	7899	http://ftp.ebi.ac.uk/pub/databases/gwas/summary_statistics/GCST90200001-GCST90201000/GCST90200881/GCST90200881_buildGRCh38.tsv.gz
GCST90200882	Aspartate to mannose ratio	8162	http://ftp.ebi.ac.uk/pub/databases/gwas/summary_statistics/GCST90200001-GCST90201000/GCST90200882/GCST90200882_buildGRCh38.tsv.gz
GCST90200883	Phosphate to acetoacetate ratio	6791	http://ftp.ebi.ac.uk/pub/databases/gwas/summary_statistics/GCST90200001-GCST90201000/GCST90200883/GCST90200883_buildGRCh38.tsv.gz
GCST90200884	Mannose to N-acetylglucosamine to N-acetylgalactosamine ratio	7907	http://ftp.ebi.ac.uk/pub/databases/gwas/summary_statistics/GCST90200001-GCST90201000/GCST90200884/GCST90200884_buildGRCh38.tsv.gz
GCST90200885	Phenylpyruvate to citrate ratio	8177	http://ftp.ebi.ac.uk/pub/databases/gwas/summary_statistics/GCST90200001-GCST90201000/GCST90200885/GCST90200885_buildGRCh38.tsv.gz
GCST90200886	Phenylpyruvate to 4-hydroxyphenylpyruvate ratio	7829	http://ftp.ebi.ac.uk/pub/databases/gwas/summary_statistics/GCST90200001-GCST90201000/GCST90200886/GCST90200886_buildGRCh38.tsv.gz
GCST90200887	Cholesterol to cortisol ratio	8211	http://ftp.ebi.ac.uk/pub/databases/gwas/summary_statistics/GCST90200001-GCST90201000/GCST90200887/GCST90200887_buildGRCh38.tsv.gz
GCST90200888	Citrate to 4-hydroxyphenylpyruvate ratio	7851	http://ftp.ebi.ac.uk/pub/databases/gwas/summary_statistics/GCST90200001-GCST90201000/GCST90200888/GCST90200888_buildGRCh38.tsv.gz
GCST90200889	Cholesterol to taurocholate ratio	7611	http://ftp.ebi.ac.uk/pub/databases/gwas/summary_statistics/GCST90200001-GCST90201000/GCST90200889/GCST90200889_buildGRCh38.tsv.gz
GCST90200890	Cortisol to taurocholate ratio	7610	http://ftp.ebi.ac.uk/pub/databases/gwas/summary_statistics/GCST90200001-GCST90201000/GCST90200890/GCST90200890_buildGRCh38.tsv.gz
GCST90200891	Salicylate to caprylate (8:0) ratio	8068	http://ftp.ebi.ac.uk/pub/databases/gwas/summary_statistics/GCST90200001-GCST90201000/GCST90200891/GCST90200891_buildGRCh38.tsv.gz
GCST90200892	Hypotaurine to taurine ratio	8157	http://ftp.ebi.ac.uk/pub/databases/gwas/summary_statistics/GCST90200001-GCST90201000/GCST90200892/GCST90200892_buildGRCh38.tsv.gz
GCST90200893	Taurine to cysteine ratio	8186	http://ftp.ebi.ac.uk/pub/databases/gwas/summary_statistics/GCST90200001-GCST90201000/GCST90200893/GCST90200893_buildGRCh38.tsv.gz
GCST90200894	Inosine to theophylline ratio	4662	http://ftp.ebi.ac.uk/pub/databases/gwas/summary_statistics/GCST90200001-GCST90201000/GCST90200894/GCST90200894_buildGRCh38.tsv.gz
GCST90200895	Hypotaurine to cysteine ratio	8134	http://ftp.ebi.ac.uk/pub/databases/gwas/summary_statistics/GCST90200001-GCST90201000/GCST90200895/GCST90200895_buildGRCh38.tsv.gz
GCST90200896	Inosine to EDTA ratio	4926	http://ftp.ebi.ac.uk/pub/databases/gwas/summary_statistics/GCST90200001-GCST90201000/GCST90200896/GCST90200896_buildGRCh38.tsv.gz
GCST90200897	Theophylline to EDTA ratio	7867	http://ftp.ebi.ac.uk/pub/databases/gwas/summary_statistics/GCST90200001-GCST90201000/GCST90200897/GCST90200897_buildGRCh38.tsv.gz
GCST90200898	Citrulline to phosphate ratio	8294	http://ftp.ebi.ac.uk/pub/databases/gwas/summary_statistics/GCST90200001-GCST90201000/GCST90200898/GCST90200898_buildGRCh38.tsv.gz
GCST90200899	Citrulline to ornithine ratio	8225	http://ftp.ebi.ac.uk/pub/databases/gwas/summary_statistics/GCST90200001-GCST90201000/GCST90200899/GCST90200899_buildGRCh38.tsv.gz
GCST90200900	Phosphate to oleoyl-linoleoyl-glycerol (18:1 to 18:2) [2] ratio	7992	http://ftp.ebi.ac.uk/pub/databases/gwas/summary_statistics/GCST90200001-GCST90201000/GCST90200900/GCST90200900_buildGRCh38.tsv.gz
GCST90200901	Ornithine to phosphate ratio	8295	http://ftp.ebi.ac.uk/pub/databases/gwas/summary_statistics/GCST90200001-GCST90201000/GCST90200901/GCST90200901_buildGRCh38.tsv.gz
GCST90200902	Phosphate to linoleoyl-arachidonoyl-glycerol (18:2 to 20:4) [2] ratio	7649	http://ftp.ebi.ac.uk/pub/databases/gwas/summary_statistics/GCST90200001-GCST90201000/GCST90200902/GCST90200902_buildGRCh38.tsv.gz
GCST90200903	Phosphate to glycerol ratio	8179	http://ftp.ebi.ac.uk/pub/databases/gwas/summary_statistics/GCST90200001-GCST90201000/GCST90200903/GCST90200903_buildGRCh38.tsv.gz
GCST90200904	Phosphate to linoleoyl-arachidonoyl-glycerol (18:2 to 20:4) [1] ratio	7623	http://ftp.ebi.ac.uk/pub/databases/gwas/summary_statistics/GCST90200001-GCST90201000/GCST90200904/GCST90200904_buildGRCh38.tsv.gz
GCST90200905	Glucose to glycerol ratio	8160	http://ftp.ebi.ac.uk/pub/databases/gwas/summary_statistics/GCST90200001-GCST90201000/GCST90200905/GCST90200905_buildGRCh38.tsv.gz
GCST90200906	2'-deoxyuridine to cytidine ratio	7410	http://ftp.ebi.ac.uk/pub/databases/gwas/summary_statistics/GCST90200001-GCST90201000/GCST90200906/GCST90200906_buildGRCh38.tsv.gz
GCST90200907	Retinol (Vitamin A) to linoleoyl-arachidonoyl-glycerol (18:2 to 20:4) [1] ratio	7617	http://ftp.ebi.ac.uk/pub/databases/gwas/summary_statistics/GCST90200001-GCST90201000/GCST90200907/GCST90200907_buildGRCh38.tsv.gz
GCST90200908	Retinol (Vitamin A) to linoleoyl-arachidonoyl-glycerol (18:2 to 20:4) [2] ratio	7668	http://ftp.ebi.ac.uk/pub/databases/gwas/summary_statistics/GCST90200001-GCST90201000/GCST90200908/GCST90200908_buildGRCh38.tsv.gz
GCST90200909	Uridine to 2'-deoxyuridine ratio	7873	http://ftp.ebi.ac.uk/pub/databases/gwas/summary_statistics/GCST90200001-GCST90201000/GCST90200909/GCST90200909_buildGRCh38.tsv.gz
GCST90200910	Retinol (Vitamin A) to oleoyl-linoleoyl-glycerol (18:1 to 18:2) [2] ratio	7981	http://ftp.ebi.ac.uk/pub/databases/gwas/summary_statistics/GCST90200001-GCST90201000/GCST90200910/GCST90200910_buildGRCh38.tsv.gz
GCST90200911	Tryptophan to pyruvate ratio	8224	http://ftp.ebi.ac.uk/pub/databases/gwas/summary_statistics/GCST90200001-GCST90201000/GCST90200911/GCST90200911_buildGRCh38.tsv.gz
GCST90200912	tryptophan to tyrosine ratio	8226	http://ftp.ebi.ac.uk/pub/databases/gwas/summary_statistics/GCST90200001-GCST90201000/GCST90200912/GCST90200912_buildGRCh38.tsv.gz
GCST90200913	Glucose to sucrose ratio	7695	http://ftp.ebi.ac.uk/pub/databases/gwas/summary_statistics/GCST90200001-GCST90201000/GCST90200913/GCST90200913_buildGRCh38.tsv.gz
GCST90200914	Tyrosine to pyruvate ratio	8220	http://ftp.ebi.ac.uk/pub/databases/gwas/summary_statistics/GCST90200001-GCST90201000/GCST90200914/GCST90200914_buildGRCh38.tsv.gz
GCST90200915	Glucose to fructose ratio	8214	http://ftp.ebi.ac.uk/pub/databases/gwas/summary_statistics/GCST90200001-GCST90201000/GCST90200915/GCST90200915_buildGRCh38.tsv.gz
GCST90200916	Fructose to sucrose ratio	7719	http://ftp.ebi.ac.uk/pub/databases/gwas/summary_statistics/GCST90200001-GCST90201000/GCST90200916/GCST90200916_buildGRCh38.tsv.gz
GCST90200917	Alpha-ketobutyrate to 3-methyl-2-oxobutyrate ratio	8133	http://ftp.ebi.ac.uk/pub/databases/gwas/summary_statistics/GCST90200001-GCST90201000/GCST90200917/GCST90200917_buildGRCh38.tsv.gz
GCST90200918	N-palmitoyl-sphingosine (d18:1 to 16:0) to N-palmitoyl-sphinganine (d18:0 to 16:0) ratio	8155	http://ftp.ebi.ac.uk/pub/databases/gwas/summary_statistics/GCST90200001-GCST90201000/GCST90200918/GCST90200918_buildGRCh38.tsv.gz
GCST90200919	Caffeine to theophylline ratio	7756	http://ftp.ebi.ac.uk/pub/databases/gwas/summary_statistics/GCST90200001-GCST90201000/GCST90200919/GCST90200919_buildGRCh38.tsv.gz
GCST90200920	Mannose to glycerol ratio	8168	http://ftp.ebi.ac.uk/pub/databases/gwas/summary_statistics/GCST90200001-GCST90201000/GCST90200920/GCST90200920_buildGRCh38.tsv.gz
GCST90200921	Mannose to mannitol to sorbitol ratio	8208	http://ftp.ebi.ac.uk/pub/databases/gwas/summary_statistics/GCST90200001-GCST90201000/GCST90200921/GCST90200921_buildGRCh38.tsv.gz
GCST90200922	Alpha-ketobutyrate to pyruvate ratio	8129	http://ftp.ebi.ac.uk/pub/databases/gwas/summary_statistics/GCST90200001-GCST90201000/GCST90200922/GCST90200922_buildGRCh38.tsv.gz
GCST90200923	Glycerol to mannitol to sorbitol ratio	8153	http://ftp.ebi.ac.uk/pub/databases/gwas/summary_statistics/GCST90200001-GCST90201000/GCST90200923/GCST90200923_buildGRCh38.tsv.gz
GCST90200924	Alpha-tocopherol to glycerol ratio	8158	http://ftp.ebi.ac.uk/pub/databases/gwas/summary_statistics/GCST90200001-GCST90201000/GCST90200924/GCST90200924_buildGRCh38.tsv.gz
GCST90200925	Caffeine to theobromine ratio	7952	http://ftp.ebi.ac.uk/pub/databases/gwas/summary_statistics/GCST90200001-GCST90201000/GCST90200925/GCST90200925_buildGRCh38.tsv.gz
GCST90200926	N-stearoyl-sphingosine (d18:1 to 18:0) to N-palmitoyl-sphinganine (d18:0 to 16:0) ratio	8159	http://ftp.ebi.ac.uk/pub/databases/gwas/summary_statistics/GCST90200001-GCST90201000/GCST90200926/GCST90200926_buildGRCh38.tsv.gz
GCST90200927	Theophylline to theobromine ratio	7858	http://ftp.ebi.ac.uk/pub/databases/gwas/summary_statistics/GCST90200001-GCST90201000/GCST90200927/GCST90200927_buildGRCh38.tsv.gz
GCST90200928	N-palmitoyl-sphingosine (d18:1 to 16:0) to N-stearoyl-sphingosine (d18:1 to 18:0) ratio	8191	http://ftp.ebi.ac.uk/pub/databases/gwas/summary_statistics/GCST90200001-GCST90201000/GCST90200928/GCST90200928_buildGRCh38.tsv.gz
GCST90200929	Glycerol to carnitine ratio	8235	http://ftp.ebi.ac.uk/pub/databases/gwas/summary_statistics/GCST90200001-GCST90201000/GCST90200929/GCST90200929_buildGRCh38.tsv.gz
GCST90200930	Carnitine to acetylcarnitine (C2) ratio	8206	http://ftp.ebi.ac.uk/pub/databases/gwas/summary_statistics/GCST90200001-GCST90201000/GCST90200930/GCST90200930_buildGRCh38.tsv.gz
GCST90200931	Glycerol to sulfate ratio	8176	http://ftp.ebi.ac.uk/pub/databases/gwas/summary_statistics/GCST90200001-GCST90201000/GCST90200931/GCST90200931_buildGRCh38.tsv.gz
GCST90200932	Glycerol to palmitoylcarnitine (C16) ratio	8165	http://ftp.ebi.ac.uk/pub/databases/gwas/summary_statistics/GCST90200001-GCST90201000/GCST90200932/GCST90200932_buildGRCh38.tsv.gz
GCST90200933	Alpha-ketoglutarate to proline ratio	8273	http://ftp.ebi.ac.uk/pub/databases/gwas/summary_statistics/GCST90200001-GCST90201000/GCST90200933/GCST90200933_buildGRCh38.tsv.gz
GCST90200934	Acetylcarnitine (C2) to propionylcarnitine (C3) ratio	8200	http://ftp.ebi.ac.uk/pub/databases/gwas/summary_statistics/GCST90200001-GCST90201000/GCST90200934/GCST90200934_buildGRCh38.tsv.gz
GCST90200935	Carnitine to propionylcarnitine (C3) ratio	8185	http://ftp.ebi.ac.uk/pub/databases/gwas/summary_statistics/GCST90200001-GCST90201000/GCST90200935/GCST90200935_buildGRCh38.tsv.gz
GCST90200936	Succinate to proline ratio	8209	http://ftp.ebi.ac.uk/pub/databases/gwas/summary_statistics/GCST90200001-GCST90201000/GCST90200936/GCST90200936_buildGRCh38.tsv.gz
GCST90200937	Alpha-ketoglutarate to trans-4-hydroxyproline ratio	8272	http://ftp.ebi.ac.uk/pub/databases/gwas/summary_statistics/GCST90200001-GCST90201000/GCST90200937/GCST90200937_buildGRCh38.tsv.gz
GCST90200938	Alpha-ketoglutarate to alanine ratio	8272	http://ftp.ebi.ac.uk/pub/databases/gwas/summary_statistics/GCST90200001-GCST90201000/GCST90200938/GCST90200938_buildGRCh38.tsv.gz
GCST90200939	Proline to trans-4-hydroxyproline ratio	8194	http://ftp.ebi.ac.uk/pub/databases/gwas/summary_statistics/GCST90200001-GCST90201000/GCST90200939/GCST90200939_buildGRCh38.tsv.gz
GCST90200940	Adenosine 5'-diphosphate (ADP) to EDTA ratio	4563	http://ftp.ebi.ac.uk/pub/databases/gwas/summary_statistics/GCST90200001-GCST90201000/GCST90200940/GCST90200940_buildGRCh38.tsv.gz
GCST90200941	Succinate to trans-4-hydroxyproline ratio	8198	http://ftp.ebi.ac.uk/pub/databases/gwas/summary_statistics/GCST90200001-GCST90201000/GCST90200941/GCST90200941_buildGRCh38.tsv.gz
GCST90200942	Glutamate to pyruvate ratio	8188	http://ftp.ebi.ac.uk/pub/databases/gwas/summary_statistics/GCST90200001-GCST90201000/GCST90200942/GCST90200942_buildGRCh38.tsv.gz
GCST90200943	Phosphate to EDTA ratio	8225	http://ftp.ebi.ac.uk/pub/databases/gwas/summary_statistics/GCST90200001-GCST90201000/GCST90200943/GCST90200943_buildGRCh38.tsv.gz
GCST90200944	Alpha-ketoglutarate to pyruvate ratio	8272	http://ftp.ebi.ac.uk/pub/databases/gwas/summary_statistics/GCST90200001-GCST90201000/GCST90200944/GCST90200944_buildGRCh38.tsv.gz
GCST90200945	Adenosine 5'-monophosphate (AMP) to EDTA ratio	8179	http://ftp.ebi.ac.uk/pub/databases/gwas/summary_statistics/GCST90200001-GCST90201000/GCST90200945/GCST90200945_buildGRCh38.tsv.gz
GCST90200946	Glutamate to alanine ratio	8172	http://ftp.ebi.ac.uk/pub/databases/gwas/summary_statistics/GCST90200001-GCST90201000/GCST90200946/GCST90200946_buildGRCh38.tsv.gz
GCST90200947	Adenosine 5'-diphosphate (ADP) to glucose ratio	4581	http://ftp.ebi.ac.uk/pub/databases/gwas/summary_statistics/GCST90200001-GCST90201000/GCST90200947/GCST90200947_buildGRCh38.tsv.gz
GCST90200948	Adenosine 5'-diphosphate (ADP) to mannitol to sorbitol ratio	4566	http://ftp.ebi.ac.uk/pub/databases/gwas/summary_statistics/GCST90200001-GCST90201000/GCST90200948/GCST90200948_buildGRCh38.tsv.gz
GCST90200949	Adenosine 5'-diphosphate (ADP) to N-acetylneuraminate ratio	4553	http://ftp.ebi.ac.uk/pub/databases/gwas/summary_statistics/GCST90200001-GCST90201000/GCST90200949/GCST90200949_buildGRCh38.tsv.gz
GCST90200950	Glucose to mannitol to sorbitol ratio	8254	http://ftp.ebi.ac.uk/pub/databases/gwas/summary_statistics/GCST90200001-GCST90201000/GCST90200950/GCST90200950_buildGRCh38.tsv.gz
GCST90200951	Mannose to fructose ratio	8202	http://ftp.ebi.ac.uk/pub/databases/gwas/summary_statistics/GCST90200001-GCST90201000/GCST90200951/GCST90200951_buildGRCh38.tsv.gz
GCST90200952	Adenosine 5'-diphosphate (ADP) to cytidine ratio	4350	http://ftp.ebi.ac.uk/pub/databases/gwas/summary_statistics/GCST90200001-GCST90201000/GCST90200952/GCST90200952_buildGRCh38.tsv.gz
GCST90200953	Glucose-to-mannose ratio	8191	http://ftp.ebi.ac.uk/pub/databases/gwas/summary_statistics/GCST90200001-GCST90201000/GCST90200953/GCST90200953_buildGRCh38.tsv.gz
GCST90200954	Cytidine to N-acetylneuraminate ratio	7683	http://ftp.ebi.ac.uk/pub/databases/gwas/summary_statistics/GCST90200001-GCST90201000/GCST90200954/GCST90200954_buildGRCh38.tsv.gz
GCST90200955	Adenosine 5'-diphosphate (ADP) to choline phosphate ratio	4560	http://ftp.ebi.ac.uk/pub/databases/gwas/summary_statistics/GCST90200001-GCST90201000/GCST90200955/GCST90200955_buildGRCh38.tsv.gz
GCST90200956	Cytidine to N-acetylglucosamine to N-acetylgalactosamine ratio	7427	http://ftp.ebi.ac.uk/pub/databases/gwas/summary_statistics/GCST90200001-GCST90201000/GCST90200956/GCST90200956_buildGRCh38.tsv.gz
GCST90200957	N-acetylneuraminate to N-acetylglucosamine to N-acetylgalactosamine ratio	7988	http://ftp.ebi.ac.uk/pub/databases/gwas/summary_statistics/GCST90200001-GCST90201000/GCST90200957/GCST90200957_buildGRCh38.tsv.gz
GCST90200958	Adenosine 5'-diphosphate (ADP) to choline ratio	4560	http://ftp.ebi.ac.uk/pub/databases/gwas/summary_statistics/GCST90200001-GCST90201000/GCST90200958/GCST90200958_buildGRCh38.tsv.gz
GCST90200959	Choline phosphate to choline ratio	8196	http://ftp.ebi.ac.uk/pub/databases/gwas/summary_statistics/GCST90200001-GCST90201000/GCST90200959/GCST90200959_buildGRCh38.tsv.gz
GCST90200960	Choline phosphate to phosphoethanolamine ratio	8213	http://ftp.ebi.ac.uk/pub/databases/gwas/summary_statistics/GCST90200001-GCST90201000/GCST90200960/GCST90200960_buildGRCh38.tsv.gz
GCST90200961	Adenosine 5'-diphosphate (ADP) to ornithine ratio	4566	http://ftp.ebi.ac.uk/pub/databases/gwas/summary_statistics/GCST90200001-GCST90201000/GCST90200961/GCST90200961_buildGRCh38.tsv.gz
GCST90200962	Adenosine 5'-diphosphate (ADP) to glutamine ratio	4569	http://ftp.ebi.ac.uk/pub/databases/gwas/summary_statistics/GCST90200001-GCST90201000/GCST90200962/GCST90200962_buildGRCh38.tsv.gz
GCST90200963	Inosine 5'-monophosphate (IMP) to urate ratio	4598	http://ftp.ebi.ac.uk/pub/databases/gwas/summary_statistics/GCST90200001-GCST90201000/GCST90200963/GCST90200963_buildGRCh38.tsv.gz
GCST90200964	Adenosine 5'-diphosphate (ADP) to 5-oxoproline ratio	4570	http://ftp.ebi.ac.uk/pub/databases/gwas/summary_statistics/GCST90200001-GCST90201000/GCST90200964/GCST90200964_buildGRCh38.tsv.gz
GCST90200965	Glutamate to 5-oxoproline ratio	8171	http://ftp.ebi.ac.uk/pub/databases/gwas/summary_statistics/GCST90200001-GCST90201000/GCST90200965/GCST90200965_buildGRCh38.tsv.gz
GCST90200966	Adenosine 5'-diphosphate (ADP) to uridine ratio	4565	http://ftp.ebi.ac.uk/pub/databases/gwas/summary_statistics/GCST90200001-GCST90201000/GCST90200966/GCST90200966_buildGRCh38.tsv.gz
GCST90200967	Phosphate to urate ratio	8204	http://ftp.ebi.ac.uk/pub/databases/gwas/summary_statistics/GCST90200001-GCST90201000/GCST90200967/GCST90200967_buildGRCh38.tsv.gz
GCST90200968	Phosphate to 5-oxoproline ratio	8217	http://ftp.ebi.ac.uk/pub/databases/gwas/summary_statistics/GCST90200001-GCST90201000/GCST90200968/GCST90200968_buildGRCh38.tsv.gz
GCST90200969	Adenosine 5'-monophosphate (AMP) to N-palmitoyl-sphingosine (d18:1 to 16:0) ratio	8188	http://ftp.ebi.ac.uk/pub/databases/gwas/summary_statistics/GCST90200001-GCST90201000/GCST90200969/GCST90200969_buildGRCh38.tsv.gz
GCST90200970	Adenosine 5'-monophosphate (AMP) to leucine ratio	8201	http://ftp.ebi.ac.uk/pub/databases/gwas/summary_statistics/GCST90200001-GCST90201000/GCST90200970/GCST90200970_buildGRCh38.tsv.gz
GCST90200971	Leucine to phosphate ratio	8298	http://ftp.ebi.ac.uk/pub/databases/gwas/summary_statistics/GCST90200001-GCST90201000/GCST90200971/GCST90200971_buildGRCh38.tsv.gz
GCST90200972	Leucine to N-palmitoyl-sphingosine (d18:1 to 16:0) ratio	8198	http://ftp.ebi.ac.uk/pub/databases/gwas/summary_statistics/GCST90200001-GCST90201000/GCST90200972/GCST90200972_buildGRCh38.tsv.gz
GCST90200973	Proline to glutamate ratio	8185	http://ftp.ebi.ac.uk/pub/databases/gwas/summary_statistics/GCST90200001-GCST90201000/GCST90200973/GCST90200973_buildGRCh38.tsv.gz
GCST90200974	Phosphate to proline ratio	8241	http://ftp.ebi.ac.uk/pub/databases/gwas/summary_statistics/GCST90200001-GCST90201000/GCST90200974/GCST90200974_buildGRCh38.tsv.gz
GCST90200975	Arachidonate (20:4n6) to caffeine ratio	8000	http://ftp.ebi.ac.uk/pub/databases/gwas/summary_statistics/GCST90200001-GCST90201000/GCST90200975/GCST90200975_buildGRCh38.tsv.gz
GCST90200976	Adenosine 5'-monophosphate (AMP) to urate ratio	8181	http://ftp.ebi.ac.uk/pub/databases/gwas/summary_statistics/GCST90200001-GCST90201000/GCST90200976/GCST90200976_buildGRCh38.tsv.gz
GCST90200977	Arachidonate (20:4n6) to paraxanthine ratio	7776	http://ftp.ebi.ac.uk/pub/databases/gwas/summary_statistics/GCST90200001-GCST90201000/GCST90200977/GCST90200977_buildGRCh38.tsv.gz
GCST90200978	Caffeine to paraxanthine ratio	7873	http://ftp.ebi.ac.uk/pub/databases/gwas/summary_statistics/GCST90200001-GCST90201000/GCST90200978/GCST90200978_buildGRCh38.tsv.gz
GCST90200979	Arachidonate (20:4n6) to linoleate (18:2n6) ratio	8162	http://ftp.ebi.ac.uk/pub/databases/gwas/summary_statistics/GCST90200001-GCST90201000/GCST90200979/GCST90200979_buildGRCh38.tsv.gz
GCST90200980	Phosphoethanolamine to choline ratio	8204	http://ftp.ebi.ac.uk/pub/databases/gwas/summary_statistics/GCST90200001-GCST90201000/GCST90200980/GCST90200980_buildGRCh38.tsv.gz
GCST90200981	Caffeine to linoleate (18:2n6) ratio	7939	http://ftp.ebi.ac.uk/pub/databases/gwas/summary_statistics/GCST90200001-GCST90201000/GCST90200981/GCST90200981_buildGRCh38.tsv.gz
GCST90200982	Paraxanthine to linoleate (18:2n6) ratio	7785	http://ftp.ebi.ac.uk/pub/databases/gwas/summary_statistics/GCST90200001-GCST90201000/GCST90200982/GCST90200982_buildGRCh38.tsv.gz
GCST90200983	Cholesterol to linoleoyl-arachidonoyl-glycerol (18:2 to 20:4) [1] ratio	7624	http://ftp.ebi.ac.uk/pub/databases/gwas/summary_statistics/GCST90200001-GCST90201000/GCST90200983/GCST90200983_buildGRCh38.tsv.gz
GCST90200984	Cholesterol to benzoate ratio	7387	http://ftp.ebi.ac.uk/pub/databases/gwas/summary_statistics/GCST90200001-GCST90201000/GCST90200984/GCST90200984_buildGRCh38.tsv.gz
GCST90200985	Cholesterol to oleoyl-linoleoyl-glycerol (18:1 to 18:2) [2] ratio	7981	http://ftp.ebi.ac.uk/pub/databases/gwas/summary_statistics/GCST90200001-GCST90201000/GCST90200985/GCST90200985_buildGRCh38.tsv.gz
GCST90200986	Cholesterol to linoleoyl-arachidonoyl-glycerol (18:2 to 20:4) [2] ratio	7655	http://ftp.ebi.ac.uk/pub/databases/gwas/summary_statistics/GCST90200001-GCST90201000/GCST90200986/GCST90200986_buildGRCh38.tsv.gz
GCST90200987	Benzoate to oleoyl-linoleoyl-glycerol (18:1 to 18:2) [2] ratio	7162	http://ftp.ebi.ac.uk/pub/databases/gwas/summary_statistics/GCST90200001-GCST90201000/GCST90200987/GCST90200987_buildGRCh38.tsv.gz
GCST90200988	Benzoate to linoleoyl-arachidonoyl-glycerol (18:2 to 20:4) [1] ratio	6813	http://ftp.ebi.ac.uk/pub/databases/gwas/summary_statistics/GCST90200001-GCST90201000/GCST90200988/GCST90200988_buildGRCh38.tsv.gz
GCST90200989	Histidine to asparagine ratio	8225	http://ftp.ebi.ac.uk/pub/databases/gwas/summary_statistics/GCST90200001-GCST90201000/GCST90200989/GCST90200989_buildGRCh38.tsv.gz
GCST90200990	Benzoate to linoleoyl-arachidonoyl-glycerol (18:2 to 20:4) [2] ratio	6865	http://ftp.ebi.ac.uk/pub/databases/gwas/summary_statistics/GCST90200001-GCST90201000/GCST90200990/GCST90200990_buildGRCh38.tsv.gz
GCST90200991	Histidine to alanine ratio	8233	http://ftp.ebi.ac.uk/pub/databases/gwas/summary_statistics/GCST90200001-GCST90201000/GCST90200991/GCST90200991_buildGRCh38.tsv.gz
GCST90200992	Alanine to asparagine ratio	8248	http://ftp.ebi.ac.uk/pub/databases/gwas/summary_statistics/GCST90200001-GCST90201000/GCST90200992/GCST90200992_buildGRCh38.tsv.gz
GCST90200993	Salicylate to oxalate (ethanedioate) ratio	8107	http://ftp.ebi.ac.uk/pub/databases/gwas/summary_statistics/GCST90200001-GCST90201000/GCST90200993/GCST90200993_buildGRCh38.tsv.gz
GCST90200994	Glutamine to alanine ratio	8222	http://ftp.ebi.ac.uk/pub/databases/gwas/summary_statistics/GCST90200001-GCST90201000/GCST90200994/GCST90200994_buildGRCh38.tsv.gz
GCST90200995	Salicylate to taurocholate ratio	7614	http://ftp.ebi.ac.uk/pub/databases/gwas/summary_statistics/GCST90200001-GCST90201000/GCST90200995/GCST90200995_buildGRCh38.tsv.gz
GCST90200996	Citrate to taurocholate ratio	7618	http://ftp.ebi.ac.uk/pub/databases/gwas/summary_statistics/GCST90200001-GCST90201000/GCST90200996/GCST90200996_buildGRCh38.tsv.gz
GCST90200997	Histidine to glutamine ratio	8223	http://ftp.ebi.ac.uk/pub/databases/gwas/summary_statistics/GCST90200001-GCST90201000/GCST90200997/GCST90200997_buildGRCh38.tsv.gz
GCST90200998	Salicylate to citrate ratio	8147	http://ftp.ebi.ac.uk/pub/databases/gwas/summary_statistics/GCST90200001-GCST90201000/GCST90200998/GCST90200998_buildGRCh38.tsv.gz
GCST90200999	Taurocholate to oxalate (ethanedioate) ratio	7755	http://ftp.ebi.ac.uk/pub/databases/gwas/summary_statistics/GCST90200001-GCST90201000/GCST90200999/GCST90200999_buildGRCh38.tsv.gz
GCST90201000	Serine to threonine ratio	8237	http://ftp.ebi.ac.uk/pub/databases/gwas/summary_statistics/GCST90200001-GCST90201000/GCST90201000/GCST90201000_buildGRCh38.tsv.gz
GCST90201001	Serine to alpha-ketobutyrate ratio	8100	http://ftp.ebi.ac.uk/pub/databases/gwas/summary_statistics/GCST90201001-GCST90202000/GCST90201001/GCST90201001_buildGRCh38.tsv.gz
GCST90201002	Maltose to sucrose ratio	5984	http://ftp.ebi.ac.uk/pub/databases/gwas/summary_statistics/GCST90201001-GCST90202000/GCST90201002/GCST90201002_buildGRCh38.tsv.gz
GCST90201003	Glucose to N-palmitoyl-sphingosine (d18:1 to 16:0) ratio	8173	http://ftp.ebi.ac.uk/pub/databases/gwas/summary_statistics/GCST90201001-GCST90202000/GCST90201003/GCST90201003_buildGRCh38.tsv.gz
GCST90201004	Glucose to N-stearoyl-sphingosine (d18:1 to 18:0) ratio	8179	http://ftp.ebi.ac.uk/pub/databases/gwas/summary_statistics/GCST90201001-GCST90202000/GCST90201004/GCST90201004_buildGRCh38.tsv.gz
GCST90201005	Fructose to maltose ratio	6307	http://ftp.ebi.ac.uk/pub/databases/gwas/summary_statistics/GCST90201001-GCST90202000/GCST90201005/GCST90201005_buildGRCh38.tsv.gz
GCST90201006	Alpha-ketobutyrate to 3-methyl-2-oxovalerate ratio	8136	http://ftp.ebi.ac.uk/pub/databases/gwas/summary_statistics/GCST90201001-GCST90202000/GCST90201006/GCST90201006_buildGRCh38.tsv.gz
GCST90201007	Glucose to N-palmitoyl-sphinganine (d18:0 to 16:0) ratio	8119	http://ftp.ebi.ac.uk/pub/databases/gwas/summary_statistics/GCST90201001-GCST90202000/GCST90201007/GCST90201007_buildGRCh38.tsv.gz
GCST90201008	Threonine to alpha-ketobutyrate ratio	8099	http://ftp.ebi.ac.uk/pub/databases/gwas/summary_statistics/GCST90201001-GCST90202000/GCST90201008/GCST90201008_buildGRCh38.tsv.gz
GCST90201009	Threonine to pyruvate ratio	8220	http://ftp.ebi.ac.uk/pub/databases/gwas/summary_statistics/GCST90201001-GCST90202000/GCST90201009/GCST90201009_buildGRCh38.tsv.gz
GCST90201010	Alpha-ketobutyrate to 4-methyl-2-oxopentanoate ratio	8142	http://ftp.ebi.ac.uk/pub/databases/gwas/summary_statistics/GCST90201001-GCST90202000/GCST90201010/GCST90201010_buildGRCh38.tsv.gz
GCST90201011	3-methyl-2-oxovalerate to 4-methyl-2-oxopentanoate ratio	8233	http://ftp.ebi.ac.uk/pub/databases/gwas/summary_statistics/GCST90201001-GCST90202000/GCST90201011/GCST90201011_buildGRCh38.tsv.gz
GCST90201012	3-methyl-2-oxovalerate to 3-methyl-2-oxobutyrate ratio	8200	http://ftp.ebi.ac.uk/pub/databases/gwas/summary_statistics/GCST90201001-GCST90202000/GCST90201012/GCST90201012_buildGRCh38.tsv.gz
GCST90201013	Androsterone glucuronide to etiocholanolone glucuronide ratio	7555	http://ftp.ebi.ac.uk/pub/databases/gwas/summary_statistics/GCST90201001-GCST90202000/GCST90201013/GCST90201013_buildGRCh38.tsv.gz
GCST90201014	Glucuronate to androsterone glucuronide ratio	7804	http://ftp.ebi.ac.uk/pub/databases/gwas/summary_statistics/GCST90201001-GCST90202000/GCST90201014/GCST90201014_buildGRCh38.tsv.gz
GCST90201015	Bilirubin (Z,Z) to androsterone glucuronide ratio	7888	http://ftp.ebi.ac.uk/pub/databases/gwas/summary_statistics/GCST90201001-GCST90202000/GCST90201015/GCST90201015_buildGRCh38.tsv.gz
GCST90201016	Bilirubin (Z,Z) to etiocholanolone glucuronide ratio	7707	http://ftp.ebi.ac.uk/pub/databases/gwas/summary_statistics/GCST90201001-GCST90202000/GCST90201016/GCST90201016_buildGRCh38.tsv.gz
GCST90201017	4-methyl-2-oxopentanoate to 3-methyl-2-oxobutyrate ratio	8224	http://ftp.ebi.ac.uk/pub/databases/gwas/summary_statistics/GCST90201001-GCST90202000/GCST90201017/GCST90201017_buildGRCh38.tsv.gz
GCST90201018	Bilirubin (Z,Z) to glucuronate ratio	8103	http://ftp.ebi.ac.uk/pub/databases/gwas/summary_statistics/GCST90201001-GCST90202000/GCST90201018/GCST90201018_buildGRCh38.tsv.gz
GCST90201019	Glucuronate to etiocholanolone glucuronide ratio	7631	http://ftp.ebi.ac.uk/pub/databases/gwas/summary_statistics/GCST90201001-GCST90202000/GCST90201019/GCST90201019_buildGRCh38.tsv.gz
GCST90201020	Paraxanthine to 5-acetylamino-6-formylamino-3-methyluracil ratio	7388	http://ftp.ebi.ac.uk/pub/databases/gwas/summary_statistics/GCST90201001-GCST90202000/GCST90201020/GCST90201020_buildGRCh38.tsv.gz

## Sheet: Table S3
Table.S3 Associations between UKB-PPP and intracranial aneurysms
exposure	Genes	outcome	nsnp	method	b	se	or	or_lci95	or_uci95	pvalue	Heterogeneity			Pleiotropy			MR-PRESSO
											Q	Q_df	Q_pval	egger_intercept	se	pavl	RSSobs	Pvalue
ACAA1_P09110_OID21269_v1_Oncology	ACAA1	IA	5	Inverse variance weighted	-1.51847	0.551421	0.219047	0.0743289	0.645529	0.00589185	1.33681	4	0.8551	-0.100863	0.11876	0.458117	1.95059	0.866
ACP5_P13686_OID20314_v1_Cardiometabolic	ACP5	IA	32	Inverse variance weighted	0.355384	0.160609	1.42673	1.04143	1.95459	0.0269166	40.2688	31	0.123091	0.119988	0.0576331	0.0459778	43.1621	0.121
ADA_P00813_OID20645_v1_Inflammation	ADA	IA	45	Inverse variance weighted	0.243949	0.106756	1.27628	1.03532	1.57332	0.0223067	19.8533	22	0.592219	0.0239803	0.0613914	0.700017	35.7325	0.884
ADAMTS16_Q8TE57_OID20089_v1_Cardiometabolic	ADAMTS16	IA	23	Inverse variance weighted	-0.651187	0.292454	0.521426	0.293935	0.924986	0.0259721	34.1095	44	0.858381	-0.0350015	0.0311131	0.26684	21.7098	0.598
ADGRE2_Q9UHX3_OID20755_v1_Inflammation	ADGRE2	IA	22	Inverse variance weighted	0.498828	0.190824	1.64679	1.13294	2.3937	0.00894685	15.5816	21	0.792678	0.0350343	0.0449681	0.445046	17.4299	0.779
ADGRG1_Q9Y653_OID21294_v1_Oncology	ADGRG1	IA	9	Inverse variance weighted	1.56399	0.573187	4.77783	1.55355	14.6939	0.00636073	5.25148	8	0.730391	-0.0204145	0.110894	0.859162	6.4795	0.753
ADIPOQ_Q15848_OID30748_v1_Inflammation_II	ADIPOQ	IA	21	Inverse variance weighted	-0.493004	0.217395	0.610789	0.398878	0.935279	0.0233426	11.3887	20	0.935512	0.029756	0.0440897	0.50787	13.2096	0.932
AFAP1_Q8N556_OID30569_v1_Inflammation_II	AFAP1	IA	112	Inverse variance weighted	-0.153616	0.0587215	0.857601	0.764365	0.962211	0.00889652	154.476	111	0.00403484	0.0010377	0.0252894	0.967344	157.277	0.006
AHNAK_Q09666_OID30260_v1_Cardiometabolic_II	AHNAK	IA	6	Inverse variance weighted	1.27604	0.443741	3.58243	1.50126	8.54864	0.00403207	0.201307	5	0.9991	0.0180258	0.0622151	0.786418	0.298735	0.999
AMBN_Q9NP70_OID20437_v1_Inflammation	AMBN	IA	4	Inverse variance weighted	-2.02148	0.714768	0.13246	0.0326334	0.537659	0.00468168	0.749526	3	0.861498	-0.00641555	0.195133	0.976758	1.30375	0.874
AMBP_P02760_OID21413_v1_Oncology	AMBP	IA	7	Inverse variance weighted	0.98347	0.475801	2.67372	1.05222	6.79401	0.0387365	4.95039	6	0.550191	0.112924	0.085171	0.242231	6.52396	0.593
AMN_Q9BXJ7_OID20492_v1_Inflammation	AMN	IA	95	Inverse variance weighted	0.274694	0.111387	1.31613	1.05799	1.63724	0.0136585	132.515	94	0.00547634	0.0612689	0.0386437	0.116252	135.635	0.007
ANGPTL4_Q9BY76_OID20703_v1_Inflammation	ANGPTL4	IA	20	Inverse variance weighted	-0.463367	0.197919	0.629161	0.426864	0.92733	0.0192221	9.91939	19	0.954906	-0.0485643	0.0731445	0.515137	10.7695	0.955
APOC1_P02654_OID30749_v1_Inflammation_II	APOC1	IA	31	Inverse variance weighted	0.610622	0.253539	1.84158	1.1204	3.02696	0.0160227	41.673	30	0.0763135	0.00781105	0.0786478	0.92157	43.8235	0.083
ARG1_P05089_OID21445_v1_Oncology	ARG1	IA	14	Inverse variance weighted	0.534924	0.272511	1.70732	1.0008	2.9126	0.0496525	6.85874	13	0.909283	-0.0368312	0.0634587	0.572385	7.89388	0.92
B4GALT1_P15291_OID20780_v1_Inflammation	B4GALT1	IA	14	Inverse variance weighted	0.815423	0.324036	2.26013	1.19759	4.26539	0.0118542	19.4195	13	0.110661	-0.0539285	0.0693921	0.452115	20.6102	0.2
BCHE_P06276_OID30717_v1_Inflammation_II	BCHE	IA	62	Inverse variance weighted	-0.235484	0.101888	0.790189	0.647145	0.96485	0.0208222	68.7919	61	0.230485	-0.0324979	0.0360666	0.371163	71.0843	0.235
BOLA1_Q9Y3E2_OID30837_v1_Neurology_II	BOLA1	IA	3	Inverse variance weighted	2.16876	0.689904	8.74747	2.26269	33.8174	0.00166897	2.10677	2	0.348755	0.177953	0.125047	0.389949
BTC_P35070_OID21199_v1_Oncology	BTC	IA	37	Inverse variance weighted	-0.261008	0.125364	0.770275	0.602468	0.984821	0.0373418	31.6659	36	0.674858	-0.00590267	0.0388761	0.88019	36.0789	0.615
BTD_P43251_OID30754_v1_Inflammation_II	BTD	IA	66	Inverse variance weighted	-0.41071	0.0943806	0.66318	0.551179	0.797939	1.35129e-05	47.5723	65	0.948614	0.0196602	0.0260758	0.453637	48.6012	0.962
BTN3A2_P78410_OID20540_v1_Inflammation	BTN3A2	IA	57	Inverse variance weighted	-0.176089	0.0738994	0.838543	0.725473	0.969237	0.0171806	40.8629	56	0.935712	-0.00207709	0.0318362	0.948217	41.8059	0.929
CA12_O43570_OID21344_v1_Oncology	CA12	IA	34	Inverse variance weighted	-0.515708	0.150362	0.597078	0.444673	0.801718	0.000604073	21.5527	33	0.937115	-0.10858	0.0481132	0.0309852	22.545	0.944
CA14_Q9ULX7_OID21401_v1_Oncology	CA14	IA	24	Inverse variance weighted	-0.549023	0.25613	0.577514	0.349575	0.95408	0.0320706	26.2194	23	0.290617	0.013457	0.0659428	0.840174	28.7778	0.297
CAT_P04040_OID30712_v1_Inflammation_II	CAT	IA	15	Inverse variance weighted	-0.845611	0.272671	0.429295	0.251567	0.732585	0.0019273	10.3881	14	0.733295	0.0697676	0.124077	0.583483	12.4339	0.708
CCDC80_Q76M96_OID20226_v1_Cardiometabolic	CCDC80	IA	6	Inverse variance weighted	-1.86099	0.674246	0.155519	0.0414813	0.583058	0.00577828	3.36505	5	0.643898	0.261872	0.179278	0.217888	4.64516	0.69
CCS_O14618_OID20973_v1_Neurology	CCS	IA	56	Inverse variance weighted	0.281928	0.106918	1.32568	1.07505	1.63475	0.00836803	44.4442	55	0.844824	-0.0169464	0.0457904	0.712766	46.2492	0.842
CD164_Q04900_OID21080_v1_Neurology	CD164	IA	13	Inverse variance weighted	-0.996915	0.365135	0.369016	0.1804	0.754839	0.00632833	19.1197	26	0.831336	0.0225082	0.0330765	0.502448	5.53511	0.964
CD164L2_Q6UWJ8_OID30922_v1_Neurology_II	CD164L2	IA	27	Inverse variance weighted	-0.346191	0.143989	0.707377	0.533439	0.938031	0.0162041	4.88775	12	0.961623	-0.0287922	0.104072	0.787173	20.3082	0.854
CD200R1_Q8TD46_OID20595_v1_Inflammation	CD200R1	IA	72	Inverse variance weighted	-0.147537	0.0741925	0.86283	0.746056	0.997882	0.0467484	50.3478	71	0.969919	-0.00222961	0.0258754	0.93158	51.4582	0.967
CD207_Q9UJ71_OID21298_v1_Oncology	CD207	IA	59	Inverse variance weighted	-0.194664	0.0981132	0.823111	0.679114	0.997641	0.0472477	37.7256	58	0.982022	-0.00154562	0.0269136	0.954404	39.1578	0.985
CD22_P20273_OID20637_v1_Inflammation	CD22	IA	22	Inverse variance weighted	-0.522136	0.216559	0.593252	0.388062	0.906938	0.0159062	19.7704	21	0.535841	-0.0236409	0.0435466	0.593208	21.5935	0.534
CD27_P26842_OID21527_v1_Oncology	CD27	IA	21	Inverse variance weighted	0.678819	0.217557	1.97155	1.28712	3.01992	0.00180738	11.815	20	0.922295	0.068852	0.0602023	0.266963	13.5455	0.914
CD28_P10747_OID21265_v1_Oncology	CD28	IA	17	Inverse variance weighted	-0.88736	0.274591	0.411741	0.240374	0.705279	0.00123111	12.9987	16	0.672851	-0.0455352	0.0606289	0.464244	13.7109	0.766
CD300LF_Q8TDQ1_OID21469_v1_Oncology	CD300LF	IA	80	Inverse variance weighted	-0.186221	0.06965	0.83009	0.724165	0.951508	0.00750257	78.4558	79	0.496128	-0.0109663	0.0223351	0.624811	79.732	0.536
CD38_P28907_OID21316_v1_Oncology	CD38	IA	51	Inverse variance weighted	-0.314583	0.1575	0.730093	0.536181	0.994135	0.0457874	68.9398	50	0.0390612	0.00453357	0.0449367	0.920051	71.5076	0.037
CD46_P15529_OID20380_v1_Cardiometabolic	CD46	IA	6	Inverse variance weighted	1.24258	0.614863	3.46453	1.03816	11.5618	0.0432897	6.26422	5	0.281352	0.205321	0.140124	0.216712	8.00645	0.361
CD6_P30203_OID20649_v1_Inflammation	CD6	IA	79	Inverse variance weighted	0.185976	0.0728438	1.20439	1.04415	1.38923	0.0106774	78.4322	78	0.464967	0.0559046	0.0292703	0.0598647	80.1749	0.447
CDH17_Q12864_OID20134_v1_Cardiometabolic	CDH17	IA	51	Inverse variance weighted	0.282871	0.141887	1.32693	1.00478	1.75237	0.0461928	48.8887	50	0.51799	0.0363009	0.0369471	0.330674	50.6767	0.545
CDH3_P22223_OID21008_v1_Neurology	CDH3	IA	6	Inverse variance weighted	-1.85644	0.651821	0.156228	0.0435429	0.560531	0.00439837	2.94385	5	0.708642	0.194825	0.131451	0.212444	4.12915	0.745
CHL1_O00533_OID20366_v1_Cardiometabolic	CHL1	IA	50	Inverse variance weighted	0.294542	0.12029	1.34251	1.06054	1.69946	0.014341	47.9764	49	0.514601	0.00384353	0.0360913	0.915634	49.2391	0.524
CKAP4_Q07065_OID20617_v1_Inflammation	CKAP4	IA	19	Inverse variance weighted	-0.665918	0.246927	0.513802	0.31667	0.83365	0.0070004	11.7809	18	0.858342	-0.0551625	0.0663805	0.41749	14.9159	0.784
CLEC1A_Q8NC01_OID20099_v1_Cardiometabolic	CLEC1A	IA	27	Inverse variance weighted	0.427875	0.176447	1.53399	1.0855	2.1678	0.0153105	32.2557	26	0.184801	0.0488281	0.0516455	0.35348	34.2712	0.212
CLEC4C_Q8WTT0_OID20547_v1_Inflammation	CLEC4C	IA	85	Inverse variance weighted	-0.174396	0.0758438	0.839964	0.723938	0.974587	0.0214819	81.855	84	0.545914	-0.0354463	0.0281113	0.210869	84.3161	0.542
CLEC7A_Q9BXN2_OID20636_v1_Inflammation	CLEC7A	IA	71	Inverse variance weighted	-0.144023	0.0701138	0.865868	0.754692	0.993422	0.0399636	63.6312	70	0.691	0.0248585	0.0213096	0.247412	65.4646	0.709
CNPY4_Q8N129_OID21317_v1_Oncology	CNPY4	IA	12	Inverse variance weighted	-0.701953	0.314837	0.495616	0.267393	0.91863	0.0257757	13.0911	11	0.287412	0.0894201	0.0744648	0.257486	16.0241	0.298
CNTN2_Q02246_OID21426_v1_Oncology	CNTN2	IA	83	Inverse variance weighted	0.161628	0.0621098	1.17542	1.0407	1.32759	0.00926024	74.1143	82	0.72045	-0.0152601	0.0245419	0.53582	75.364	0.706
COL24A1_Q17RW2_OID31464_v1_Oncology_II	COL24A1	IA	22	Inverse variance weighted	-0.645213	0.309695	0.524551	0.285871	0.962511	0.0372166	28.3627	21	0.13016	0.0141217	0.0795615	0.860906	30.228	0.161
COL9A1_P20849_OID20550_v1_Inflammation	COL9A1	IA	16	Inverse variance weighted	0.476667	0.241289	1.6107	1.00375	2.58465	0.0482109	14.064	15	0.520682	0.0164628	0.0990392	0.870357	16.2715	0.516
CPXM1_Q96SM3_OID21479_v1_Oncology	CPXM1	IA	25	Inverse variance weighted	0.436544	0.150767	1.54735	1.15147	2.07933	0.00378576	15.3466	24	0.910205	0.012685	0.0485942	0.796386	15.8348	0.935
CR1_P17927_OID30697_v1_Inflammation_II	CR1	IA	45	Inverse variance weighted	-0.210914	0.102243	0.809844	0.662782	0.989536	0.0391241	40.1608	44	0.636883	0.0324773	0.0389691	0.409218	42.1525	0.642
CR2_P20023_OID20393_v1_Cardiometabolic	CR2	IA	24	Inverse variance weighted	-0.461117	0.215071	0.630579	0.413683	0.961195	0.0320311	16.1409	23	0.84917	-0.038646	0.0503084	0.450548	17.0495	0.859
CRH_P06850_OID21257_v1_Oncology	CRH	IA	23	Inverse variance weighted	-0.602112	0.185645	0.547654	0.380612	0.788007	0.00118132	21.0765	22	0.516016	0.0197115	0.0424591	0.647247	22.5855	0.565
CRISP2_P16562_OID21456_v1_Oncology	CRISP2	IA	70	Inverse variance weighted	-0.225483	0.0911183	0.798131	0.667594	0.954191	0.0133379	93.6054	69	0.026038	-0.00288085	0.0345712	0.933833	95.4882	0.029
CRYM_Q14894_OID30815_v1_Neurology_II	CRYM	IA	31	Inverse variance weighted	0.417161	0.167957	1.51765	1.09195	2.1093	0.0130012	30.5396	30	0.438282	0.023436	0.0453138	0.608943	32.0638	0.49
CRYZL1_O95825_OID30272_v1_Cardiometabolic_II	CRYZL1	IA	9	Inverse variance weighted	0.80588	0.407583	2.23867	1.00704	4.97658	0.0480174	7.9697	8	0.436436	0.0314306	0.0772686	0.696326	9.43701	0.507
CSF3_P09919_OID20491_v1_Inflammation	CSF3	IA	4	Inverse variance weighted	-1.55944	0.781525	0.210254	0.0454461	0.972731	0.0460018	2.34357	3	0.504225	0.185733	0.231003	0.505758	4.01804	0.579
CSPG4_Q6UVK1_OID30397_v1_Cardiometabolic_II	CSPG4	IA	7	Inverse variance weighted	1.02667	0.505802	2.79175	1.03593	7.52357	0.0423784	1.14131	6	0.979684	-0.00536529	0.216326	0.981172	1.32964	0.988
CST1_P01037_OID30581_v1_Inflammation_II	CST1	IA	60	Inverse variance weighted	0.208665	0.0905697	1.23203	1.03164	1.47135	0.0212271	51.26	59	0.753073	-0.0221747	0.0328259	0.502027	52.6812	0.753
CST5_P28325_OID20995_v1_Neurology	CST5	IA	99	Inverse variance weighted	-0.187933	0.0695459	0.82867	0.723074	0.949687	0.00688635	101.13	98	0.39405	-0.0514629	0.0252263	0.0440637	102.831	0.431
CTHRC1_Q96CG8_OID30393_v1_Cardiometabolic_II	CTHRC1	IA	11	Inverse variance weighted	-0.895645	0.408799	0.408344	0.183253	0.90992	0.0284577	8.89466	10	0.542129	0.0502167	0.0795574	0.543605	10.374	0.583
CTSC_P53634_OID20679_v1_Inflammation	CTSC	IA	56	Inverse variance weighted	-0.22255	0.0772536	0.800475	0.688	0.931338	0.00396708	64.7033	55	0.173994	-0.0379024	0.0385577	0.329988	66.9947	0.196
CTSF_Q9UBX1_OID21500_v1_Oncology	CTSF	IA	17	Inverse variance weighted	-0.756405	0.331585	0.469351	0.245045	0.898977	0.022538	21.148	16	0.17289	-0.0625007	0.0783193	0.437309	22.9922	0.246
CTSH_P09668_OID20113_v1_Cardiometabolic	CTSH	IA	69	Inverse variance weighted	0.207534	0.0638516	1.23064	1.08587	1.39471	0.001153	48.52	68	0.964437	0.00986863	0.0274581	0.72042	49.4026	0.972
CTSS_P25774_OID21056_v1_Neurology	CTSS	IA	52	Inverse variance weighted	0.423181	0.105639	1.52681	1.24126	1.87805	6.17731e-05	46.8695	51	0.63835	-0.0457375	0.0445728	0.309769	48.6571	0.632
CXCL11_O14625_OID21042_v1_Neurology	CXCL11	IA	20	Inverse variance weighted	-0.950904	0.218916	0.386392	0.251584	0.593435	1.40114e-05	13.6608	19	0.803092	-0.0222324	0.0631759	0.72899	14.4941	0.823
DBH_P09172_OID30703_v1_Inflammation_II	DBH	IA	87	Inverse variance weighted	0.128186	0.0583091	1.13676	1.014	1.2744	0.0279217	108.129	86	0.0535962	-0.0205905	0.0262414	0.434835	110.293	0.064
DKK3_Q9UBP4_OID20264_v1_Cardiometabolic	DKK3	IA	34	Inverse variance weighted	-0.378752	0.138252	0.684715	0.522189	0.897827	0.00615197	24.1642	33	0.868478	-0.0245977	0.0403203	0.546132	27.8135	0.8
DNAJA4_Q8WW22_OID31130_v1_Neurology_II	DNAJA4	IA	12	Inverse variance weighted	0.767643	0.357324	2.15468	1.0696	4.34054	0.0316891	5.64825	11	0.895774	-0.0560121	0.0641528	0.403085	7.25096	0.883
DPP4_P27487_OID20406_v1_Cardiometabolic	DPP4	IA	17	Inverse variance weighted	-0.833637	0.264941	0.434466	0.258484	0.730262	0.00165239	13.8864	16	0.607179	-0.0923448	0.0901854	0.322092	14.9643	0.661
DPT_Q07507_OID20278_v1_Cardiometabolic	DPT	IA	50	Inverse variance weighted	0.341028	0.137344	1.40639	1.07448	1.84084	0.0130277	60.1758	49	0.13153	0.0600991	0.0451693	0.189631	61.9796	0.128
DTX3_Q8N9I9_OID21349_v1_Oncology	DTX3	IA	6	Inverse variance weighted	-1.17721	0.565935	0.308138	0.101628	0.934282	0.0375151	4.46833	5	0.484131	-0.0620839	0.175599	0.74152	5.97337	0.57
ECHDC3_Q96DC8_OID30293_v1_Cardiometabolic_II	ECHDC3	IA	52	Inverse variance weighted	0.519262	0.0965949	1.68079	1.39088	2.03112	7.63013e-08	50.6871	51	0.486017	0.0909026	0.0305027	0.00443924	52.763	0.519
ECI2_O75521_OID30142_v1_Cardiometabolic_II	ECI2	IA	20	Inverse variance weighted	-0.64954	0.212469	0.522286	0.34439	0.792075	0.00223491	17.8874	19	0.529972	-0.00700962	0.0704169	0.921806	18.7658	0.626
EDAR_Q9UNE0_OID20525_v1_Inflammation	EDAR	IA	38	Inverse variance weighted	0.29439	0.135767	1.34231	1.02869	1.75154	0.0301323	31.2566	37	0.734692	0.0236685	0.0345124	0.497234	32.1243	0.772
EFHD1_Q9BUP0_OID31044_v1_Neurology_II	EFHD1	IA	23	Inverse variance weighted	-0.740252	0.241846	0.476994	0.296927	0.76626	0.00220718	29.4166	22	0.133346	-0.0674754	0.0598028	0.27192	31.3675	0.147
EGLN1_Q9GZT9_OID20572_v1_Inflammation	EGLN1	IA	6	Inverse variance weighted	1.67066	0.416175	5.31566	2.35127	12.0175	5.96193e-05	2.1833	5	0.823244	0.0779065	0.123397	0.562093	2.78742	0.878
EHBP1_Q8NDI1_OID30302_v1_Cardiometabolic_II	EHBP1	IA	12	Inverse variance weighted	-0.947773	0.473536	0.387603	0.153216	0.98055	0.0453409	19.1342	11	0.0587269	0.0425602	0.0796251	0.60467	22.5072	0.102
ENAH_Q8N8S7_OID20497_v1_Inflammation	ENAH	IA	6	Inverse variance weighted	-1.45561	0.527649	0.233259	0.0829266	0.656118	0.0058038	4.993	5	0.416735	0.108039	0.106798	0.368939	6.63741	0.499
ENDOU_P21128_OID31498_v1_Oncology_II	ENDOU	IA	32	Inverse variance weighted	-0.334664	0.157429	0.715579	0.525595	0.974235	0.0335192	25.3055	31	0.75389	0.0433281	0.0468973	0.362913	26.6622	0.795
ENO3_P13929_OID30209_v1_Cardiometabolic_II	ENO3	IA	3	Inverse variance weighted	-1.644	0.790002	0.193205	0.0410729	0.908829	0.037433	1.80134	2	0.406297	-0.301298	0.228919	0.413631
ENTPD6_O75354_OID20100_v1_Cardiometabolic	ENTPD6	IA	39	Inverse variance weighted	0.224781	0.105844	1.25205	1.01748	1.5407	0.0336953	35.0005	38	0.60891	-0.0500422	0.0382196	0.198495	36.3487	0.643
ERBB2_P04626_OID21520_v1_Oncology	ERBB2	IA	25	Inverse variance weighted	-0.493246	0.242768	0.610641	0.379435	0.982729	0.0421777	13.2275	24	0.962222	0.0159555	0.0488286	0.746801	14.5105	0.967
EXTL1_Q92935_OID30114_v1_Cardiometabolic_II	EXTL1	IA	30	Inverse variance weighted	0.422341	0.158055	1.52553	1.11913	2.0795	0.00753762	30.0214	29	0.412937	-0.00976046	0.0472966	0.837998	32.8201	0.392
F2R_P25116_OID20691_v1_Inflammation	F2R	IA	6	Inverse variance weighted	1.02589	0.504005	2.78958	1.03877	7.4913	0.0418029	5.45702	5	0.362682	0.0186781	0.133696	0.895645	8.37074	0.387
F7_P08709_OID20372_v1_Cardiometabolic	F7	IA	38	Inverse variance weighted	-0.282774	0.113176	0.75369	0.603748	0.94087	0.0124704	34.3584	37	0.593534	-0.0194863	0.0406128	0.634267	36.179	0.601
FABP6_P51161_OID20076_v1_Cardiometabolic	FABP6	IA	7	Inverse variance weighted	1.79782	0.672305	6.03647	1.61624	22.5455	0.00749272	5.73453	6	0.453575	-0.11876	0.283761	0.692935	8.03339	0.469
FBP1_P09467_OID20227_v1_Cardiometabolic	FBP1	IA	27	Inverse variance weighted	0.413079	0.197726	1.51146	1.02587	2.22692	0.0366937	33.6647	26	0.143677	0.0481679	0.0447026	0.291536	37.3375	0.161
FCGR3B_O75015_OID20387_v1_Cardiometabolic	FCGR3B	IA	81	Inverse variance weighted	-0.217635	0.0911136	0.804419	0.67286	0.961701	0.0169123	53.6894	80	0.98958	-0.0453601	0.0307934	0.144712	54.8199	0.993
FCN1_O00602_OID30690_v1_Inflammation_II	FCN1	IA	48	Inverse variance weighted	-0.427679	0.163385	0.652021	0.473353	0.898127	0.0088548	45.0687	47	0.552875	-0.0605705	0.0395591	0.132584	48.8051	0.523
FGF5_P12034_OID20490_v1_Inflammation	FGF5	IA	52	Inverse variance weighted	0.231078	0.104842	1.25996	1.02592	1.54739	0.0275205	55.2671	51	0.316721	0.0634246	0.0464295	0.178039	57.3235	0.315
FGFBP3_Q8TAT2_OID31108_v1_Neurology_II	FGFBP3	IA	34	Inverse variance weighted	-0.337333	0.146913	0.713671	0.53511	0.951816	0.0216679	26.0661	33	0.799034	-0.0464195	0.0482151	0.342888	27.0682	0.804
FGFR2_P21802_OID21478_v1_Oncology	FGFR2	IA	12	Inverse variance weighted	1.12942	0.410626	3.09385	1.38346	6.9188	0.005951	5.67045	11	0.894424	0.0191995	0.0883667	0.832366	6.91779	0.874
FGL1_Q08830_OID30702_v1_Inflammation_II	FGL1	IA	82	Inverse variance weighted	0.200201	0.0983241	1.22165	1.00751	1.48129	0.0417372	106.352	81	0.0309886	-0.0215424	0.0354774	0.545427

## Sheet: Table S4
	Table.S4 Associations between intracranial aneurysms and UKB-PPP
exposure	outcome	Genes	nsnp	method	b	se	or	or_lci95	or_uci95		Heterogeneity			Pleiotropy			MR-PRESSO
										pvalue	Q	Q_df	Q_pval	egger_intercept	se	pavl	RSSobs	Pvalue
IA	ACP5_P13686_OID20314_v1_Cardiometabolic	ACP5	82	Inverse variance weighted	0.00433278	0.00192157	1.00434	1.00057	1.00813	0.0241453	82.1013	81	0.444929	-0.00095356	0.00237722	0.689399	84.0922	0.452
IA	CCS_O14618_OID20973_v1_Neurology	CCS	82	Inverse variance weighted	-0.0042988	0.00203689	0.99571	0.991743	0.999694	0.0348182	88.821	81	0.258576	0.00140779	0.00251443	0.577121	90.7815	0.304

## Sheet: Table S5
Table.S5 Results of SMR and HEIDI test between circulating protains and intracranial aneurysms
probeID	ProbeChr	Gene	topSNP	topSNP_chr	topSNP_bp	b_SMR	se_SMR	p_SMR	p_HEIDI	nsnp_HEIDI
ENSG00000181104	5	F2R	rs250735	5	76034391	-0.518738	0.254046	0.0411605	0.820639	20
ENSG00000163131	1	CTSS	rs2867300	1	150666990	-0.132357	0.253633	0.601778	0.53101	20
ENSG00000066468	10	FGFR2	rs1896422	10	123210812	0.00123442	0.205728	0.995213	0.365125	20
ENSG00000121691	11	CAT	rs11032695	11	34447586	-0.0779568	0.127356	0.540459	0.406546	20
ENSG00000109861	11	CTSC	rs3758833	11	88071656	-0.236885	0.201603	0.239992	0.571672	20
ENSG00000057593	13	F7	rs561241	13	113760034	-2.18849	1.4425	0.129229	0.502082	13

## Sheet: Table S6
Table.S6 Associations between UKB-PPP and Plasma metabolites
exposure	Genes	outcome	Plasma metabolites	nsnp	method	b	se	or	or_lci95	or_uci95	pvalue	Heterogeneity			Pleiotropy			MR-PRESSO
												Q	Q_df	Q_pval	egger_intercept	se	pavl	RSSobs	Pvalue
F2R_P25116_OID20691_v1_Inflammation	F2R	GCST90199626	Xanthurenate levels	6	Inverse variance weighted	0.195902	0.0907945	1.21641	1.01811	1.45333	0.0309561	4.24869	5	0.514194	0.0232657	0.0214662	0.339401	5.96394	0.569
F2R_P25116_OID20691_v1_Inflammation	F2R	GCST90199768	Phenylacetylglutamine levels	6	Inverse variance weighted	-0.247765	0.0852511	0.780543	0.660434	0.922495	0.00365728	5.03016	5	0.41221	-0.0207872	0.0201027	0.359531	6.29276	0.534
F2R_P25116_OID20691_v1_Inflammation	F2R	GCST90199888	Cinnamoylglycine levels	6	Inverse variance weighted	-0.219412	0.0900773	0.802991	0.673031	0.958045	0.0148583	2.89149	5	0.71671	-0.0109352	0.0212658	0.634205	3.76526	0.759
F2R_P25116_OID20691_v1_Inflammation	F2R	GCST90200019	Dopamine 3-o-sulfate levels	6	Inverse variance weighted	0.328821	0.111163	1.38933	1.11733	1.72754	0.00309634	7.68723	5	0.174337	0.0343854	0.0238217	0.222378	11.5574	0.256
F2R_P25116_OID20691_v1_Inflammation	F2R	GCST90200163	Heptenedioate (C7:1-DC) levels	6	Inverse variance weighted	-0.254529	0.0881636	0.775282	0.652249	0.921522	0.00388927	4.2858	5	0.509043	0.0111784	0.0208311	0.619986	6.42013	0.546
F2R_P25116_OID20691_v1_Inflammation	F2R	GCST90200754	Sphingosine to phosphate ratio	6	Inverse variance weighted	0.211641	0.091618	1.2357	1.03259	1.47877	0.0208859	3.06028	5	0.690693	0.0185034	0.0216438	0.440786	4.58216	0.704
F2R_P25116_OID20691_v1_Inflammation	F2R	GCST90200783	Mannose to S-methylcysteine ratio	6	Inverse variance weighted	-0.242485	0.0906145	0.784675	0.656988	0.937179	0.00745047	3.47601	5	0.62702	-0.0167621	0.0214354	0.477924	4.26291	0.725
F2R_P25116_OID20691_v1_Inflammation	F2R	GCST90200895	Hypotaurine to cysteine ratio	6	Inverse variance weighted	-0.223212	0.088728	0.799945	0.672254	0.95189	0.0118798	1.97445	5	0.852669	-0.0125102	0.0209688	0.582892	3.23016	0.824
ACAA1_P09110_OID21269_v1_Oncology	ACAA1	GCST90200044	1-(1-enyl-stearoyl)-2-oleoyl-GPE (p-18:0/18:1) levels	5	Inverse variance weighted	0.313198	0.106379	1.36779	1.11037	1.68489	0.00323824	4.25085	4	0.37312	0.0321876	0.0219177	0.238267	6.597	0.419
ACAA1_P09110_OID21269_v1_Oncology	ACAA1	GCST90200427	Tyrosine levels	5	Inverse variance weighted	0.258296	0.104267	1.29472	1.05541	1.58829	0.0132397	2.62816	4	0.621842	0.024556	0.0221466	0.348416	3.33729	0.72
ADA_P00813_OID20645_v1_Inflammation	ADA	GCST90199626	Xanthurenate levels	44	Inverse variance weighted	-0.0673926	0.0200201	0.934828	0.898856	0.972239	0.000761988	17.9937	23	0.75783	0.011221	0.011421	0.336542	42.4959	0.607
ADA_P00813_OID20645_v1_Inflammation	ADA	GCST90199775	Gamma-glutamylisoleucine levels	44	Inverse variance weighted	-0.0495332	0.0191451	0.951674	0.916624	0.988063	0.00967459	19.0402	23	0.698889	0.0177988	0.0110956	0.122946	34.2393	0.871
ADA_P00813_OID20645_v1_Inflammation	ADA	GCST90199905	Formiminoglutamate levels	44	Inverse variance weighted	-0.0377066	0.018916	0.962995	0.927946	0.999369	0.0462202	24.8489	23	0.358122	-0.0127715	0.0113314	0.271848	45.1095	0.474
ADA_P00813_OID20645_v1_Inflammation	ADA	GCST90200038	1-palmitoyl-2-palmitoleoyl-gpc (16:0/16:1) levels	44	Inverse variance weighted	-0.0545598	0.0196999	0.946902	0.911037	0.984179	0.00561352	26.5913	23	0.273755	0.00900674	0.0145183	0.541388	35.4665	0.841
ADA_P00813_OID20645_v1_Inflammation	ADA	GCST90200190	Dodecadienoate (12:2) levels	44	Inverse variance weighted	0.0469073	0.019636	1.04802	1.00846	1.08915	0.0169013	41.8072	43	0.523004	-0.00460063	0.00572245	0.425947	45.3792	0.461
ADA_P00813_OID20645_v1_Inflammation	ADA	GCST90200306	Butyrate/isobutyrate (4:0) levels	44	Inverse variance weighted	-0.0429883	0.0210236	0.957923	0.919252	0.99822	0.0408785	33.2501	43	0.85767	-0.00471612	0.00546671	0.393204	50.8697	0.266
ADA_P00813_OID20645_v1_Inflammation	ADA	GCST90200427	Tyrosine levels	44	Inverse variance weighted	-0.0794482	0.0201355	0.923626	0.887884	0.960806	7.95749e-05	43.2041	43	0.462588	0.00330955	0.00543784	0.546057	14.9992	1
ADA_P00813_OID20645_v1_Inflammation	ADA	GCST90200791	Creatine to carnitine ratio	44	Inverse variance weighted	-0.0389091	0.0180577	0.961838	0.928391	0.99649	0.0311846	34.3611	43	0.823609	-0.00690626	0.00562553	0.226409	36.4462	0.822
ADA_P00813_OID20645_v1_Inflammation	ADA	GCST90200936	Succinate to proline ratio	44	Inverse variance weighted	0.0802942	0.019601	1.08361	1.04277	1.12605	4.19552e-05	44.3014	43	0.41655	0.00448681	0.00563456	0.430335	44.3289	0.523
ADAMTS16_Q8TE57_OID20089_v1_Cardiometabolic	ADAMTS16	GCST90199661	Maleate levels	24	Inverse variance weighted	-0.114597	0.0525373	0.891726	0.804471	0.988444	0.0291653	46.8782	43	0.316434	0.00369881	0.00604599	0.543982	19.3166	0.794
ADAMTS16_Q8TE57_OID20089_v1_Cardiometabolic	ADAMTS16	GCST90199712	3-carboxy-4-methyl-5-propyl-2-furanpropanoate (cmpf) levels	24	Inverse variance weighted	-0.122397	0.0510676	0.884797	0.800524	0.977943	0.0165409	14.6874	43	0.999983	-0.00102478	0.00574941	0.859391	20.942	0.681
ADAMTS16_Q8TE57_OID20089_v1_Cardiometabolic	ADAMTS16	GCST90199775	Gamma-glutamylisoleucine levels	24	Inverse variance weighted	0.109078	0.0524472	1.11525	1.0063	1.23599	0.037546	34.2216	43	0.828106	-0.00114587	0.00515671	0.825227	26.9728	0.364
ADAMTS16_Q8TE57_OID20089_v1_Cardiometabolic	ADAMTS16	GCST90200493	X-12013 levels	24	Inverse variance weighted	0.144931	0.0659678	1.15596	1.01576	1.31551	0.0280209	42.8843	43	0.47628	0.00995403	0.0055976	0.0825998	28.2095	0.309
ADGRE2_Q9UHX3_OID20755_v1_Inflammation	ADGRE2	GCST90199755	3,7-dimethylurate levels	24	Inverse variance weighted	-0.123218	0.0385316	0.884071	0.819763	0.953423	0.00138458	12.6317	23	0.95953	-4.86275e-06	0.0091172	0.999579	13.4753	0.956
ADGRE2_Q9UHX3_OID20755_v1_Inflammation	ADGRE2	GCST90199769	3-hydroxydodecanedioate levels	24	Inverse variance weighted	-0.0943435	0.0420047	0.90997	0.838054	0.988058	0.0247027	29.8315	23	0.154301	0.000151643	0.0101652	0.988232	32.1185	0.183
ADGRE2_Q9UHX3_OID20755_v1_Inflammation	ADGRE2	GCST90199794	1-oleoyl-GPE (18:1) levels	24	Inverse variance weighted	0.0850797	0.0408811	1.0888	1.00496	1.17964	0.0374204	31.5775	23	0.109254	0.0202923	0.00889909	0.0326403	35.0674	0.112
ADGRE2_Q9UHX3_OID20755_v1_Inflammation	ADGRE2	GCST90200174	3-hydroxybutyroylglycine levels	24	Inverse variance weighted	-0.0910669	0.0329368	0.912957	0.855882	0.973838	0.00569413	20.1302	23	0.634047	0.00875275	0.00779901	0.273839	22.3391	0.609
ADGRE2_Q9UHX3_OID20755_v1_Inflammation	ADGRE2	GCST90200493	X-12013 levels	24	Inverse variance weighted	0.142593	0.0408449	1.15326	1.06453	1.24938	0.000481064	20.0556	23	0.638553	0.0171304	0.00971641	0.0917816	24.2677	0.556
ADGRE2_Q9UHX3_OID20755_v1_Inflammation	ADGRE2	GCST90200534	X-16580 levels	24	Inverse variance weighted	-0.0851819	0.0364144	0.918345	0.855085	0.986285	0.0193232	25.5424	23	0.322941	-0.00312615	0.00878671	0.725393	27.2793	0.409
ADGRE2_Q9UHX3_OID20755_v1_Inflammation	ADGRE2	GCST90200791	Creatine to carnitine ratio	24	Inverse variance weighted	-0.0684777	0.0317622	0.933814	0.877453	0.993795	0.0310875	21.9531	23	0.523082	-0.00191842	0.00752094	0.801032	23.9714	0.537
ADGRG1_Q9Y653_OID21294_v1_Oncology	ADGRG1	GCST90199794	1-oleoyl-GPE (18:1) levels	8	Inverse variance weighted	-0.233192	0.114238	0.792002	0.633118	0.990759	0.0412238	4.02912	7	0.776417	0.00454687	0.0213801	0.838627	5.1317	0.781
ADGRG1_Q9Y653_OID21294_v1_Oncology	ADGRG1	GCST90200211	3-hydroxypyridine glucuronide levels	8	Inverse variance weighted	-0.294034	0.136229	0.745251	0.570614	0.973337	0.0308982	6.70135	7	0.460623	0.00742956	0.0268304	0.791143	8.49214	0.523
ADIPOQ_Q15848_OID30748_v1_Inflammation_II	ADIPOQ	GCST90200427	Tyrosine levels	21	Inverse variance weighted	-0.0955405	0.0401955	0.908882	0.840025	0.983382	0.0174591	13.3123	20	0.863588	-0.00760217	0.00820671	0.365889	14.4612	0.873
ADIPOQ_Q15848_OID30748_v1_Inflammation_II	ADIPOQ	GCST90200931	Glycerol to sulfate ratio	21	Inverse variance weighted	0.0814723	0.0360218	1.08488	1.01093	1.16425	0.0237127	14.8406	20	0.785456	0.00962508	0.0073572	0.206394	16.1905	0.784
AFAP1_Q8N556_OID30569_v1_Inflammation_II	AFAP1	GCST90199662	Isovalerate (i5:0) levels	113	Inverse variance weighted	0.0223075	0.00997875	1.02256	1.00275	1.04275	0.0253848	130.809	112	0.108133	-0.00187788	0.00422972	0.657927	133.073	0.103
AFAP1_Q8N556_OID30569_v1_Inflammation_II	AFAP1	GCST90199726	N-acetylthreonine levels	113	Inverse variance weighted	-0.0287417	0.00858255	0.971667	0.955459	0.988151	0.000811467	92.7046	112	0.907662	-0.00352363	0.0036252	0.333173	94.5948	0.888
AFAP1_Q8N556_OID30569_v1_Inflammation_II	AFAP1	GCST90199741	Gamma-glutamylglycine levels	113	Inverse variance weighted	0.0245452	0.00888024	1.02485	1.00717	1.04284	0.00570922	98.4159	112	0.816505	-0.00211972	0.00375029	0.573068	100.468	0.811
AFAP1_Q8N556_OID30569_v1_Inflammation_II	AFAP1	GCST90199769	3-hydroxydodecanedioate levels	113	Inverse variance weighted	-0.0259109	0.00957589	0.974422	0.956304	0.992883	0.0068131	103.715	112	0.699505	-0.00806251	0.00404274	0.0485685	104.921	0.722
AFAP1_Q8N556_OID30569_v1_Inflammation_II	AFAP1	GCST90199771	7-methylguanine levels	113	Inverse variance weighted	-0.0200901	0.00901101	0.98011	0.962952	0.997574	0.0257803	115.768	112	0.384595	-0.00592843	0.00378198	0.119833	118.446	0.364
AFAP1_Q8N556_OID30569_v1_Inflammation_II	AFAP1	GCST90199891	S-methylcysteine levels	113	Inverse variance weighted	0.0215945	0.00908831	1.02183	1.00379	1.04019	0.017498	101.29	112	0.756415	0.000840026	0.00383847	0.827174	103.18	0.745
AFAP1_Q8N556_OID30569_v1_Inflammation_II	AFAP1	GCST90199921	Dihydroferulate levels	113	Inverse variance weighted	0.0334285	0.0114354	1.03399	1.01108	1.05743	0.00346397	135.727	112	0.0630991	-0.00727983	0.00480498	0.1326	138.436	0.065
AFAP1_Q8N556_OID30569_v1_Inflammation_II	AFAP1	GCST90199959	O-sulfo-l-tyrosine levels	113	Inverse variance weighted	-0.0238065	0.00886665	0.976475	0.959651	0.993593	0.00725417	108.086	112	0.587036	-0.00024359	0.00374489	0.948254	109.199	0.572
AFAP1_Q8N556_OID30569_v1_Inflammation_II	AFAP1	GCST90200174	3-hydroxybutyroylglycine levels	113	Inverse variance weighted	-0.0201515	0.00926921	0.98005	0.962406	0.998018	0.0297031	130.963	112	0.106414	0.00220142	0.00392846	0.576352	132.917	0.117
AFAP1_Q8N556_OID30569_v1_Inflammation_II	AFAP1	GCST90200190	Dodecadienoate (12:2) levels	113	Inverse variance weighted	-0.0236453	0.00919906	0.976632	0.959181	0.994401	0.0101581	120.321	112	0.278583	-0.0012326	0.00390133	0.752638	122.488	0.282
AFAP1_Q8N556_OID30569_v1_Inflammation_II	AFAP1	GCST90200214	11beta-hydroxyandrosterone glucuronide levels	113	Inverse variance weighted	-0.0179012	0.00869616	0.982258	0.965658	0.999144	0.0395405	88.0162	112	0.954323	-0.00231387	0.00367271	0.529978	89.6821	0.96
AFAP1_Q8N556_OID30569_v1_Inflammation_II	AFAP1	GCST90200306	Butyrate/isobutyrate (4:0) levels	113	Inverse variance weighted	0.0334768	0.00984163	1.03404	1.01429	1.05418	0.000670049	127.68	112	0.147675	-0.00661432	0.00413022	0.11212	129.822	0.153
AFAP1_Q8N556_OID30569_v1_Inflammation_II	AFAP1	GCST90200493	X-12013 levels	113	Inverse variance weighted	-0.0301822	0.0107113	0.970269	0.950111	0.990854	0.00483541	106.739	112	0.622652	0.0051323	0.00452127	0.258759	108.177	0.662
AFAP1_Q8N556_OID30569_v1_Inflammation_II	AFAP1	GCST90200606	X-22509 levels	113	Inverse variance weighted	0.0231467	0.0111715	1.02342	1.00125	1.04607	0.0382706	81.7437	112	0.985863	0.00180507	0.00471654	0.702665	82.9107	0.984
AFAP1_Q8N556_OID30569_v1_Inflammation_II	AFAP1	GCST90200895	Hypotaurine to cysteine ratio	113	Inverse variance weighted	-0.0190576	0.00923466	0.981123	0.963524	0.999043	0.0390458	118.41	112	0.321059	0.000172855	0.00391949	0.964903	121.276	0.309
AFAP1_Q8N556_OID30569_v1_Inflammation_II	AFAP1	GCST90200898	Citrulline to phosphate ratio	113	Inverse variance weighted	-0.0269364	0.00996813	0.973423	0.954589	0.992628	0.00688707	138.92	112	0.0431157	-0.000288605	0.00422852	0.945708	140.845	0.034
AFAP1_Q8N556_OID30569_v1_Inflammation_II	AFAP1	GCST90200905	Glucose to glycerol ratio	113	Inverse variance weighted	0.0245759	0.00812731	1.02488	1.00868	1.04134	0.00249566	95.8427	112	0.862408	-3.03129e-05	0.00343401	0.992973	97.4675	0.856
AFAP1_Q8N556_OID30569_v1_Inflammation_II	AFAP1	GCST90200931	Glycerol to sulfate ratio	113	Inverse variance weighted	-0.0300686	0.00858465	0.970379	0.954188	0.986845	0.000460745	119.905	112	0.287548	0.00167117	0.00363749	0.646823	122.468	0.277
AHNAK_Q09666_OID30260_v1_Cardiometabolic_II	AHNAK	GCST90199775	Gamma-glutamylisoleucine levels	5	Inverse variance weighted	0.195698	0.0841358	1.21616	1.03127	1.4342	0.0200197	0.236402	4	0.993541	0.00502675	0.0118419	0.699811	0.915207	0.973
AHNAK_Q09666_OID30260_v1_Cardiometabolic_II	AHNAK	GCST90200174	3-hydroxybutyroylglycine levels	5	Inverse variance weighted	0.228154	0.0820706	1.25628	1.06961	1.47552	0.00543644	1.34994	4	0.852847	-0.0013559	0.0115627	0.914061	1.79479	0.893
AHNAK_Q09666_OID30260_v1_Cardiometabolic_II	AHNAK	GCST90200190	Dodecadienoate (12:2) levels	5	Inverse variance weighted	0.185741	0.0851232	1.20411	1.01908	1.42274	0.0291077	1.77581	4	0.776906	-0.0022743	0.0119731	0.861474	2.41169	0.842
AHNAK_Q09666_OID30260_v1_Cardiometabolic_II	AHNAK	GCST90200895	Hypotaurine to cysteine ratio	5	Inverse variance weighted	0.229608	0.112753	1.25811	1.00865	1.56926	0.0417126	6.75163	4	0.14961	0.0262171	0.0121603	0.120032	19.706	0.352
AHNAK_Q09666_OID30260_v1_Cardiometabolic_II	AHNAK	GCST90200905	Glucose to glycerol ratio	5	Inverse variance weighted	-0.272321	0.0780853	0.76161	0.653529	0.887565	0.000487594	2.46795	4	0.650383	0.00356216	0.0109661	0.76664	3.09005	0.775
AMBN_Q9NP70_OID20437_v1_Inflammation	AMBN	GCST90199661	Maleate levels	4	Inverse variance weighted	0.34275	0.134043	1.40882	1.08331	1.83212	0.0105576	1.86547	3	0.600792	-0.000387864	0.0368481	0.992557	4.20749	0.59
AMBN_Q9NP70_OID20437_v1_Inflammation	AMBN	GCST90199794	1-oleoyl-GPE (18:1) levels	4	Inverse variance weighted	0.378485	0.13315	1.46007	1.12469	1.89545	0.00447547	1.35567	3	0.715958	0.0219495	0.0366459	0.610005	2.13536	0.764
AMBN_Q9NP70_OID20437_v1_Inflammation	AMBN	GCST90199921	Dihydroferulate levels	4	Inverse variance weighted	0.400131	0.152589	1.49202	1.10634	2.01215	0.00873465	2.57257	3	0.462319	-0.0534772	0.0421867	0.332538	4.13466	0.548
AMBN_Q9NP70_OID20437_v1_Inflammation	AMBN	GCST90200044	1-(1-enyl-stearoyl)-2-oleoyl-GPE (p-18:0/18:1) levels	4	Inverse variance weighted	0.332845	0.133817	1.39493	1.07311	1.81326	0.0128711	2.16576	3	0.538723	-0.0385575	0.0368303	0.405018	4.00944	0.563
AMBN_Q9NP70_OID20437_v1_Inflammation	AMBN	GCST90200270	2-methoxyhydroquinone sulfate (1) levels	4	Inverse variance weighted	0.50886	0.156316	1.66339	1.22444	2.25972	0.00113265	3.82914	3	0.280515	0.0020676	0.0528169	0.97233	7.9648	0.353
AMBN_Q9NP70_OID20437_v1_Inflammation	AMBN	GCST90200606	X-22509 levels	4	Inverse variance weighted	-0.406086	0.162441	0.666253	0.484581	0.916035	0.0124231	1.41573	3	0.701853	-0.0105952	0.0448695	0.835309	2.47917	0.726
AMBN_Q9NP70_OID20437_v1_Inflammation	AMBN	GCST90200895	Hypotaurine to cysteine ratio	4	Inverse variance weighted	0.310597	0.131594	1.36424	1.05408	1.76565	0.0182616	0.206218	3	0.976579	0.000841511	0.036191	0.983561	0.477815	0.962
AMBP_P02760_OID21413_v1_Oncology	AMBP	GCST90199853	5alpha-pregnan-3beta,20beta-diol monosulfate (1) levels	6	Inverse variance weighted	0.208239	0.102191	1.23151	1.00798	1.50461	0.0415763	1.84345	5	0.870355	0.0130378	0.0167713	0.480344	2.59248	0.889
AMBP_P02760_OID21413_v1_Oncology	AMBP	GCST90199891	S-methylcysteine levels	6	Inverse variance weighted	0.230808	0.100626	1.25962	1.03415	1.53424	0.0218064	3.17683	5	0.672746	-0.00102976	0.016526	0.953304	4.87575	0.676
AMBP_P02760_OID21413_v1_Oncology	AMBP	GCST90200427	Tyrosine levels	6	Inverse variance weighted	0.235992	0.102009	1.26616	1.03671	1.5464	0.0206982	2.64699	5	0.754213	-0.0125311	0.016751	0.495997	4.65175	0.703
AMN_Q9BXJ7_OID20492_v1_Inflammation	AMN	GCST90199626	Xanthurenate levels	94	Inverse variance weighted	0.0657842	0.0182643	1.068	1.03044	1.10692	0.000316032	104.646	93	0.192399	0.00128204	0.00669159	0.848486	107.265	0.178
AMN_Q9BXJ7_OID20492_v1_Inflammation	AMN	GCST90199662	Isovalerate (i5:0) levels	94	Inverse variance weighted	0.040886	0.0173052	1.04173	1.00699	1.07767	0.0181452	84.009	93	0.736459	0.0112464	0.00630849	0.0779257	86.4545	0.713
AMN_Q9BXJ7_OID20492_v1_Inflammation	AMN	GCST90199726	N-acetylthreonine levels	94	Inverse variance weighted	0.0475997	0.016085	1.04875	1.0162	1.08234	0.00308388	72.4524	93	0.943477	-0.000787022	0.00586363	0.893521	73.6613	0.943
AMN_Q9BXJ7_OID20492_v1_Inflammation	AMN	GCST90199769	3-hydroxydodecanedioate levels	94	Inverse variance weighted	-0.0451781	0.0179443	0.955827	0.922794	0.990043	0.0118126	87.3646	93	0.645315	0.00623777	0.00654641	0.343161	89.1124	0.669
AMN_Q9BXJ7_OID20492_v1_Inflammation	AMN	GCST90199888	Cinnamoylglycine levels	94	Inverse variance weighted	-0.053445	0.0170392	0.947958	0.916822	0.980152	0.00170928	89.9704	93	0.569681	0.0132467	0.00621065	0.0355947	91.5564	0.596
AMN_Q9BXJ7_OID20492_v1_Inflammation	AMN	GCST90199921	Dihydroferulate levels	95	Inverse variance weighted	0.0578445	0.0193435	1.05955	1.02013	1.10049	0.00278628	94.2099	94	0.474511	0.00181817	0.0071001	0.798457	96.7133	0.457
AMN_Q9BXJ7_OID20492_v1_Inflammation	AMN	GCST90200038	1-palmitoyl-2-palmitoleoyl-gpc (16:0/16:1) levels	94	Inverse variance weighted	0.0617263	0.0170407	1.06367	1.02873	1.0998	0.000292007	94.233	93	0.444778	-0.00100911	0.0062449	0.871984	96.4987	0.453
AMN_Q9BXJ7_OID20492_v1_Inflammation	AMN	GCST90200163	Heptenedioate (C7:1-DC) levels	94	Inverse variance weighted	0.0699253	0.0173247	1.07243	1.03662	1.10947	5.43307e-05	99.7425	93	0.297524	0.0137385	0.00618669	0.0288294	101.695	0.316
AMN_Q9BXJ7_OID20492_v1_Inflammation	AMN	GCST90200184	3-formylindole levels	94	Inverse variance weighted	0.057487	0.0161387	1.05917	1.02619	1.09321	0.000367959	76.9335	93	0.885711	0.00601558	0.0058834	0.309241	78.4936	0.87
AMN_Q9BXJ7_OID20492_v1_Inflammation	AMN	GCST90200270	2-methoxyhydroquinone sulfate (1) levels	94	Inverse variance weighted	0.0580414	0.0176942	1.05976	1.02364	1.09716	0.00103715	82.8353	93	0.765766	0.0128175	0.00644956	0.0498583	84.2752	0.777
AMN_Q9BXJ7_OID20492_v1_Inflammation	AMN	GCST90200306	Butyrate/isobutyrate (4:0) levels	94	Inverse variance weighted	0.0678689	0.0172928	1.07022	1.03456	1.10712	8.68429e-05	76.5183	93	0.892262	0.0094831	0.00629933	0.135643	78.3772	0.885
AMN_Q9BXJ7_OID20492_v1_Inflammation	AMN	GCST90200546	X-17354 levels	95	Inverse variance weighted	0.0613487	0.0209427	1.06327	1.02051	1.10782	0.00339667	90.6066	94	0.57994	0.0125191	0.00764166	0.104744	92.0506	0.592
AMN_Q9BXJ7_OID20492_v1_Inflammation	AMN	GCST90200898	Citrulline to phosphate ratio	94	Inverse variance weighted	-0.0331172	0.0167732	0.967425	0.936138	0.999758	0.0483353	83.8007	93	0.741773	-0.00180312	0.00611379	0.768715	85.5358	0.759
AMN_Q9BXJ7_OID20492_v1_Inflammation	AMN	GCST90200931	Glycerol to sulfate ratio	94	Inverse variance weighted	-0.0358691	0.0155413	0.964767	0.935822	0.994606	0.0209999	87.5271	93	0.640686	0.00378857	0.00566549	0.505355	89.081	0.642
AMN_Q9BXJ7_OID20492_v1_Inflammation	AMN	GCST90200936	Succinate to proline ratio	94	Inverse variance weighted	-0.0373204	0.0179051	0.963367	0.930145	0.997776	0.0371285	105.147	93	0.183258	0.00805505	0.00650799	0.21897	107.447	0.196
ANGPTL4_Q9BY76_OID20703_v1_Inflammation	ANGPTL4	GCST90200306	Butyrate/isobutyrate (4:0) levels	20	Inverse variance weighted	0.117559	0.0372619	1.12475	1.04553	1.20997	0.00160532	19.2322	19	0.442032	0.0162663	0.0137836	0.253314	20.0681	0.527
ANGPTL4_Q9BY76_OID20703_v1_Inflammation	ANGPTL4	GCST90200606	X-22509 levels	20	Inverse variance weighted	0.118693	0.0493517	1.12602	1.02221	1.24039	0.0161705	22.9577	19	0.239212	0.00964778	0.0187715	0.613533	26.1261	0.25
APOC1_P02654_OID30749_v1_Inflammation_II	APOC1	GCST90199741	Gamma-glutamylglycine levels	32	Inverse variance weighted	0.0855165	0.0379459	1.08928	1.0112	1.17338	0.0242186	28.8727	31	0.575862	0.00660361	0.0118909	0.582773	30.2793	0.611
APOC1_P02654_OID30749_v1_Inflammation_II	APOC1	GCST90199794	1-oleoyl-GPE (18:1) levels	32	Inverse variance weighted	0.160024	0.0388436	1.17354	1.08751	1.26637	3.79362e-05	26.8282	31	0.680773	-0.00140383	0.0121736	0.908962	28.7438	0.688
APOC1_P02654_OID30749_v1_Inflammation_II	APOC1	GCST90199888	Cinnamoylglycine levels	32	Inverse variance weighted	-0.121063	0.0389399	0.885978	0.820874	0.956245	0.00187739	13.1905	31	0.997857	-0.000367381	0.0121974	0.976171	14.1273	0.997
APOC1_P02654_OID30749_v1_Inflammation_II	APOC1	GCST90200044	1-(1-enyl-stearoyl)-2-oleoyl-GPE (p-18:0/18:1) levels	32	Inverse variance weighted	0.301941	0.0700815	1.35248	1.1789	1.55162	1.6442e-05	100.037	31	3.41889e-09	-0.0299895	0.0216429	0.176069	106.889	0.246
APOC1_P02654_OID30749_v1_Inflammation_II	APOC1	GCST90200493	X-12013 levels	32	Inverse variance weighted	-0.181334	0.049279	0.834157	0.757357	0.918745	0.000233476	35.9063	31	0.249297	0.0255341	0.014985	0.098724	38.3089	0.252
APOC1_P02654_OID30749_v1_Inflammation_II	APOC1	GCST90200754	Sphingosine to phosphate ratio	32	Inverse variance weighted	0.137863	0.0395453	1.14782	1.06221	1.24032	0.000489945	25.4581	31	0.74686	-0.00693109	0.0123901	0.580038	27.4206	0.74
APOC1_P02654_OID30749_v1_Inflammation_II	APOC1	GCST90200898	Citrulline to phosphate ratio	32	Inverse variance weighted	0.134222	0.0459301	1.14365	1.04519	1.25138	0.00347433	44.6871	31	0.0531355	0.0255581	0.0138634	0.0751447	47.8847	0.053
ARG1_P05089_OID21445_v1_Oncology	ARG1	GCST90199769	3-hydroxydodecanedioate levels	14	Inverse variance weighted	-0.115975	0.0524472	0.890498	0.803505	0.986908	0.0270172	13.0033	13	0.447557	-0.0010127	0.0129027	0.938734	14.1034	0.526
ARG1_P05089_OID21445_v1_Oncology	ARG1	GCST90199771	7-methylguanine levels	14	Inverse variance weighted	-0.100151	0.0484946	0.9047	0.822669	0.994911	0.0389034	11.007	13	0.610231	-0.00220731	0.0114459	0.850303	13.3919	0.588
ARG1_P05089_OID21445_v1_Oncology	ARG1	GCST90199921	Dihydroferulate levels	14	Inverse variance weighted	-0.131361	0.0568133	0.876901	0.784495	0.980192	0.020769	7.9574	13	0.846364	0.00769249	0.0134362	0.577539	9.04421	0.872
ARG1_P05089_OID21445_v1_Oncology	ARG1	GCST90200306	Butyrate/isobutyrate (4:0) levels	14	Inverse variance weighted	-0.108534	0.050498	0.897149	0.812605	0.990488	0.0316134	9.39908	13	0.742179	-0.0171934	0.0119124	0.174524	10.4859	0.769
ARG1_P05089_OID21445_v1_Oncology	ARG1	GCST90200427	Tyrosine levels	14	Inverse variance weighted	0.110039	0.0504825	1.11632	1.01115	1.23243	0.0292769	6.1529	13	0.94041	-0.000592231	0.0119185	0.961187	6.8048	0.949
ARG1_P05089_OID21445_v1_Oncology	ARG1	GCST90200606	X-22509 levels	14	Inverse variance weighted	-0.1526	0.0677477	0.858473	0.751725	0.980381	0.0242926	15.8906	13	0.25509	-0.0195762	0.0156261	0.234146	17.7753	0.316
ARG1_P05089_OID21445_v1_Oncology	ARG1	GCST90200783	Mannose to S-methylcysteine ratio	14	Inverse variance weighted	-0.150316	0.0576047	0.860436	0.768572	0.96328	0.00906897	17.1711	13	0.191599	0.00301759	0.0141412	0.834606	19.5126	0.229
ARG1_P05089_OID21445_v1_Oncology	ARG1	GCST90200791	Creatine to carnitine ratio	14	Inverse variance weighted	-0.132126	0.0452645	0.87623	0.801841	0.957521	0.00351168	11.1419	13	0.598933	-0.0126828	0.0106931	0.258548	13.8043	0.547
B4GALT1_P15291_OID20780_v1_Inflammation	B4GALT1	GCST90199755	3,7-dimethylurate levels	14	Inverse variance weighted	0.123562	0.0544003	1.13152	1.01708	1.25884	0.0231256	7.99469	13	0.843946	0.000133441	0.0114691	0.990908	8.51038	0.881
B4GALT1_P15291_OID20780_v1_Inflammation	B4GALT1	GCST90199848	Succinylcarnitine levels	14	Inverse variance weighted	-0.163721	0.0483473	0.848979	0.772223	0.933364	0.000708298	11.1007	13	0.602378	0.0145109	0.0101522	0.178422	12.0346	0.676
B4GALT1_P15291_OID20780_v1_Inflammation	B4GALT1	GCST90199864	Gamma-CEHC levels	14	Inverse variance weighted	-0.135849	0.0625697	0.872975	0.77222	0.986875	0.0299191	20.5409	13	0.0825191	-0.0133304	0.0131164	0.329535	22.8861	0.112
B4GALT1_P15291_OID20780_v1_Inflammation	B4GALT1	GCST90200306	Butyrate/isobutyrate (4:0) levels	14	Inverse variance weighted	0.162919	0.0593736	1.17694	1.04765	1.32219	0.00607015	18.2339	13	0.148837	0.0146693	0.0122688	0.254923	22.0317	0.201
B4GALT1_P15291_OID20780_v1_Inflammation	B4GALT1	GCST90200427	Tyrosine levels	14	Inverse variance weighted	-0.126961	0.0502325	0.880768	0.798184	0.971897	0.011489	9.76856	13	0.712742	0.00975605	0.0105436	0.373043	11.2062	0.714
B4GALT1_P15291_OID20780_v1_Inflammation	B4GALT1	GCST90200895	Hypotaurine to cysteine ratio	14	Inverse variance weighted	-0.112488	0.0488895	0.893608	0.811954	0.983474	0.0213998	7.03423	13	0.900379	-0.0152857	0.0102579	0.161996	8.27091	0.899
B4GALT1_P15291_OID20780_v1_Inflammation	B4GALT1	GCST90200905	Glucose to glycerol ratio	14	Inverse variance weighted	0.0953208	0.0474214	1.10001	1.00238	1.20716	0.0444229	14.9494	13	0.310525	-0.00206694	0.0103384	0.844884	17.0437	0.374
B4GALT1_P15291_OID20780_v1_Inflammation	B4GALT1	GCST90200931	Glycerol to sulfate ratio	14	Inverse variance weighted	-0.0920448	0.0451028	0.912064	0.834897	0.996363	0.0412731	12.4423	13	0.491751	-0.00422468	0.00956644	0.666621	15.0794	0.518
BCHE_P06276_OID30717_v1_Inflammation_II	BCHE	GCST90199626	Xanthurenate levels	60	Inverse variance weighted	0.0451179	0.0196225	1.04615	1.00668	1.08717	0.0214881	70.0984	59	0.152831	-0.0010637	0.00710946	0.881586	71.2772	0.189
BCHE_P06276_OID30717_v1_Inflammation_II	BCHE	GCST90199712	3-carboxy-4-methyl-5-propyl-2-furanpropanoate (cmpf) levels	60	Inverse variance weighted	0.05253	0.0183094	1.05393	1.01678	1.09244	0.00411739	65.4837	59	0.262	0.00443972	0.00661317	0.504666	68.9818	0.258
BCHE_P06276_OID30717_v1_Inflammation_II	BCHE	GCST90199768	Phenylacetylglutamine levels	60	Inverse variance weighted	0.0387895	0.0168471	1.03955	1.00579	1.07445	0.02131	55.1586	59	0.617855	-0.00701076	0.00605575	0.251731	56.6378	0.639
BCHE_P06276_OID30717_v1_Inflammation_II	BCHE	GCST90199771	7-methylguanine levels	60	Inverse variance weighted	-0.0506578	0.0173485	0.950604	0.918824	0.983483	0.00350019	46.431	59	0.882715	0.00514654	0.00623361	0.412408	47.3772	0.887
BCHE_P06276_OID30717_v1_Inflammation_II	BCHE	GCST90200044	1-(1-enyl-stearoyl)-2-oleoyl-GPE (p-18:0/18:1) levels	60	Inverse variance weighted	0.042007	0.0178649	1.0429	1.00702	1.08007	0.0187042	42.2043	59	0.951584	-0.00125665	0.00642147	0.845533	43.1942	0.965
BCHE_P06276_OID30717_v1_Inflammation_II	BCHE	GCST90200163	Heptenedioate (C7:1-DC) levels	60	Inverse variance weighted	-0.0388229	0.0174544	0.961921	0.92957	0.995398	0.0261322	56.6613	59	0.562214	0.00486315	0.00627336	0.441367	58.4072	0.571
BCHE_P06276_OID30717_v1_Inflammation_II	BCHE	GCST90200174	3-hydroxybutyroylglycine levels	60	Inverse variance weighted	-0.0474735	0.0167796	0.953636	0.922783	0.98552	0.00466583	44.6845	59	0.91619	0.00499032	0.00603382	0.411594	45.884	0.926
BCHE_P06276_OID30717_v1_Inflammation_II	BCHE	GCST90200214	11beta-hydroxyandrosterone glucuronide levels	60	Inverse variance weighted	0.0414032	0.0189122	1.04227	1.00434	1.08163	0.0285803	72.9087	59	0.105286	-0.00339445	0.00683761	0.621461	74.3259	0.129
BCHE_P06276_OID30717_v1_Inflammation_II	BCHE	GCST90200427	Tyrosine levels	60	Inverse variance weighted	0.0749464	0.0208291	1.07783	1.03471	1.12274	0.00032049	78.4682	59	0.0459049	0.017262	0.00720068	0.0197587	80.9104	0.049
BCHE_P06276_OID30717_v1_Inflammation_II	BCHE	GCST90200546	X-17354 levels	60	Inverse variance weighted	-0.0472369	0.0230689	0.953861	0.911693	0.99798	0.0405948	64.5718	59	0.288228	-0.0134034	0.00817474	0.106499	66.602	0.337
BCHE_P06276_OID30717_v1_Inflammation_II	BCHE	GCST90200931	Glycerol to sulfate ratio	60	Inverse variance weighted	0.0363577	0.0162342	1.03703	1.00455	1.07055	0.0251184	54.7398	59	0.633165	0.00483623	0.00583348	0.410477	57.2713	0.602
BOLA1_Q9Y3E2_OID30837_v1_Neurology_II	BOLA1	GCST90199626	Xanthurenate levels	3	Inverse variance weighted	-0.393157	0.130422	0.674923	0.522681	0.871508	0.00257396	0.0779844	2	0.961758	0.00105968	0.0236596	0.971506
BOLA1_Q9Y3E2_OID30837_v1_Neurology_II	BOLA1	GCST90200427	Tyrosine levels	3	Inverse variance weighted	-0.473821	0.140328	0.622618	0.472903	0.819732	0.000734082	2.2849	2	0.319037	0.00718804	0.03522	0.871833
BOLA1_Q9Y3E2_OID30837_v1_Neurology_II	BOLA1	GCST90200936	Succinate to proline ratio	3	Inverse variance weighted	0.251826	0.127896	1.28637	1.00115	1.65285	0.0489541	1.68296	2	0.431071	-0.0123048	0.0273934	0.731232
BTC_P35070_OID21199_v1_Oncology	BTC	GCST90199703	Gamma-glutamylvaline levels	37	Inverse variance weighted	-0.0547698	0.0223486	0.946703	0.906129	0.989093	0.0142579	32.2935	36	0.645579	-0.00721063	0.00686092	0.300474	36.8405	0.582
BTC_P35070_OID21199_v1_Oncology	BTC	GCST90199726	N-acetylthreonine levels	37	Inverse variance weighted	-0.0603452	0.0215773	0.941439	0.902455	0.982108	0.0051627	25.8803	36	0.893725	-0.00436439	0.00662473	0.514333	27.0082	0.916
BTC_P35070_OID21199_v1_Oncology	BTC	GCST90199771	7-methylguanine levels	37	Inverse variance weighted	-0.100919	0.0222817	0.904007	0.865376	0.944361	5.92015e-06	29.2238	36	0.780848	-0.00377515	0.00684024	0.584522	30.2795	0.797
BTC_P35070_OID21199_v1_Oncology	BTC	GCST90199794	1-oleoyl-GPE (18:1) levels	37	Inverse variance weighted	-0.0547119	0.0228627	0.946758	0.905269	0.990148	0.0167082	32.2588	36	0.647214	-0.00840356	0.00701731	0.239141	34.7641	0.648
BTC_P35070_OID21199_v1_Oncology	BTC	GCST90199888	Cinnamoylglycine levels	37	Inverse variance weighted	0.0557913	0.0228632	1.05738	1.01104	1.10584	0.0146783	35.2215	36	0.505429	-0.00121628	0.00703571	0.863747	36.4186	0.574
BTC_P35070_OID21199_v1_Oncology	BTC	GCST90199891	S-methylcysteine levels	37	Inverse variance weighted	0.0551331	0.0228536	1.05668	1.01039	1.10509	0.0158458	28.6709	36	0.80245	0.018496	0.0070162	0.0124154	32.6211	0.733
BTC_P35070_OID21199_v1_Oncology	BTC	GCST90200214	11beta-hydroxyandrosterone glucuronide levels	37	Inverse variance weighted	-0.0704049	0.0218933	0.932016	0.892869	0.97288	0.00130069	29.6803	36	0.762258	0.00234961	0.00671831	0.728635	30.8644	0.776
BTC_P35070_OID21199_v1_Oncology	BTC	GCST90200270	2-methoxyhydroquinone sulfate (1) levels	37	Inverse variance weighted	-0.0744101	0.0237634	0.928291	0.886046	0.97255	0.00174043	35.0606	36	0.513101	-0.00252828	0.00728755	0.73072	36.4452	0.534
BTC_P35070_OID21199_v1_Oncology	BTC	GCST90200356	Adenosine 5'-monophosphate (AMP) levels	37	Inverse variance weighted	-0.0548328	0.0254572	0.946643	0.900569	0.995076	0.0312467	45.2591	36	0.138585	0.00253183	0.00791454	0.750949	48.4365	0.157
BTC_P35070_OID21199_v1_Oncology	BTC	GCST90200546	X-17354 levels	37	Inverse variance weighted	0.107538	0.028433	1.11353	1.05318	1.17735	0.000155474	34.3138	36	0.548918	-0.00305642	0.00871062	0.727779	35.7707	0.582
BTC_P35070_OID21199_v1_Oncology	BTC	GCST90200606	X-22509 levels	37	Inverse variance weighted	0.0716058	0.0286881	1.07423	1.0155	1.13636	0.0125598	37.6867	36	0.391995	0.00177043	0.00891969	0.843814	38.5483	0.457
BTC_P35070_OID21199_v1_Oncology	BTC	GCST90200783	Mannose to S-methylcysteine ratio	37	Inverse variance weighted	-0.0584788	0.0230581	0.943198	0.90152	0.986803	0.0112081	35.6581	36	0.48472	-0.0180299	0.0070796	0.0154276	38.4539	0.45
BTC_P35070_OID21199_v1_Oncology	BTC	GCST90200895	Hypotaurine to cysteine ratio	37	Inverse variance weighted	0.0838007	0.0266364	1.08741	1.0321	1.14569	0.00165462	50.0452	36	0.0599628	0.00938853	0.00814136	0.256647	57.679	0.047
BTD_P43251_OID30754_v1_Inflammation_II	BTD	GCST90199848	Succinylcarnitine levels	65	Inverse variance weighted	-0.0388467	0.016857	0.961898	0.930637	0.99421	0.0211955	54.3714	64	0.799037	0.00651074	0.0046909	0.170041	55.8825	0.804
BTD_P43251_OID30754_v1_Inflammation_II	BTD	GCST90199864	Gamma-CEHC levels	65	Inverse variance weighted	0.0681704	0.0173471	1.07055	1.03476	1.10757	8.50202e-05	52.8207	64	0.839514	0.00121819	0.00482765	0.801603	55.026	0.821
BTD_P43251_OID30754_v1_Inflammation_II	BTD	GCST90200356	Adenosine 5'-monophosphate (AMP) levels	65	Inverse variance weighted	-0.0341994	0.0170991	0.966379	0.934528	0.999315	0.0454928	56.9055	64	0.723186	-0.00755177	0.00475858	0.117524	59.0433	0.723
BTD_P43251_OID30754_v1_Inflammation_II	BTD	GCST90200364	Cysteinylglycine levels	65	Inverse variance weighted	0.0652084	0.0170814	1.06738	1.03224	1.10372	0.00013481	47.7237	64	0.936038	-0.00283976	0.0047529	0.55233	48.7413	0.95
BTD_P43251_OID30754_v1_Inflammation_II	BTD	GCST90200754	Sphingosine to phosphate ratio	65	Inverse variance weighted	-0.0454107	0.0175173	0.955605	0.923352	0.988984	0.0095329	63.1477	64	0.506636	-0.012729	0.00488028	0.0113509	65.1263	0.528
BTD_P43251_OID30754_v1_Inflammation_II	BTD	GCST90200905	Glucose to glycerol ratio	65	Inverse variance weighted	-0.0364248	0.0154009	0.964231	0.935559	0.99378	0.0180246	59.806	64	0.62545	0.00506338	0.00428651	0.241949	61.2194	0.624
BTN3A2_P78410_OID20540_v1_Inflammation	BTN3A2	GCST90199626	Xanthurenate levels	58	Inverse variance weighted	-0.0434301	0.0192566	0.9575	0.922034	0.994329	0.0241122	122.84	57	9.8622e-07	0.0120074	0.00859934	0.16813	128.593	0.435
BTN3A2_P78410_OID20540_v1_Inflammation	BTN3A2	GCST90199662	Isovalerate (i5:0) levels	58	Inverse variance weighted	-0.0497034	0.0131784	0.951512	0.927249	0.976409	0.000162223	55.5608	57	0.529224	-0.0160127	0.00593077	0.00915429	57.2131	0.564
BTN3A2_P78410_OID20540_v1_Inflammation	BTN3A2	GCST90199712	3-carboxy-4-methyl-5-propyl-2-furanpropanoate (cmpf) levels	58	Inverse variance weighted	0.0582742	0.0174251	1.06001	1.02441	1.09683	0.000825008	107.701	57	5.7238e-05	-0.00902623	0.00782622	0.253673	112.546	NA
BTN3A2_P78410_OID20540_v1_Inflammation	BTN3A2	GCST90199768	Phenylacetylglutamine levels	58	Inverse variance weighted	-0.0340676	0.012284	0.966506	0.943514	0.990059	0.00554864	47.9892	57	0.796636	-0.0051635	0.00553351	0.354758	49.4759	0.822
BTN3A2_P78410_OID20540_v1_Inflammation	BTN3A2	GCST90199769	3-hydroxydodecanedioate levels	58	Inverse variance weighted	-0.0663903	0.0144761	0.935766	0.909588	0.962696	4.51389e-06	63.9351	57	0.246105	-0.00624809	0.00651812	0.341894	66.6445	0.219
BTN3A2_P78410_OID20540_v1_Inflammation	BTN3A2	GCST90199771	7-methylguanine levels	58	Inverse variance weighted	-0.0268903	0.0126446	0.973468	0.949639	0.997895	0.0334519	49.8853	57	0.736673	-0.0029668	0.00569539	0.604482	51.0925	0.753
BTN3A2_P78410_OID20540_v1_Inflammation	BTN3A2	GCST90199864	Gamma-CEHC levels	58	Inverse variance weighted	0.0431586	0.0152911	1.0441	1.01328	1.07587	0.00476576	78.0727	57	0.0333949	0.00610261	0.00690003	0.380245	80.9649	0.036
BTN3A2_P78410_OID20540_v1_Inflammation	BTN3A2	GCST90199905	Formiminoglutamate levels	58	Inverse variance weighted	-0.0451455	0.0132608	0.955858	0.931335	0.981028	0.000663031	65.9675	57	0.194564	0.00469678	0.00599684	0.436804	68.4452	0.197
BTN3A2_P78410_OID20540_v1_Inflammation	BTN3A2	GCST90199959	O-sulfo-l-tyrosine levels	58	Inverse variance weighted	-0.0416786	0.0126477	0.959178	0.935693	0.983253	0.000982984	48.6158	57	0.777612	-0.00692664	0.00569617	0.229079	50.5294	0.787
BTN3A2_P78410_OID20540_v1_Inflammation	BTN3A2	GCST90200044	1-(1-enyl-stearoyl)-2-oleoyl-GPE (p-18:0/18:1) levels	58	Inverse variance weighted	-0.0429639	0.0130346	0.957946	0.933782	0.982735	0.000980243	42.7139	57	0.920104	-0.000634198	0.00587159	0.914373	43.9388	0.919
BTN3A2_P78410_OID20540_v1_Inflammation	BTN3A2	GCST90200174	3-hydroxybutyroylglycine levels	58	Inverse variance weighted	-0.0307512	0.0128165	0.969717	0.945661	0.994385	0.0164247	62.434	57	0.289234	-0.00894777	0.00569602	0.121843	65.3269	0.289
BTN3A2_P78410_OID20540_v1_Inflammation	BTN3A2	GCST90200184	3-formylindole levels	58	Inverse variance weighted	0.103617	0.0181287	1.10918	1.07046	1.1493	1.09282e-08	124.027	57	7.04898e-07	0.0126943	0.00806123	0.120952	128.58	0.671
BTN3A2_P78410_OID20540_v1_Inflammation	BTN3A2	GCST90200211	3-hydroxypyridine glucuronide levels	58	Inverse variance weighted	-0.0379353	0.0154918	0.962775	0.933981	0.992457	0.0143358	55.5365	57	0.530145	0.00203793	0.00697034	0.771083	56.8234	0.569
BTN3A2_P78410_OID20540_v1_Inflammation	BTN3A2	GCST90200214	11beta-hydroxyandrosterone glucuronide levels	58	Inverse variance weighted	-0.0799215	0.0124098	0.923189	0.901005	0.945919	1.19304e-10	49.546	57	0.747907	-0.00529728	0.00559247	0.347598	50.9637	0.766
BTN3A2_P78410_OID20540_v1_Inflammation	BTN3A2	GCST90200306	Butyrate/isobutyrate (4:0) levels	58	Inverse variance weighted	-0.0518225	0.0139435	0.949497	0.9239	0.975804	0.000201908	63.8436	57	0.248614	-0.00867584	0.00622373	0.168826	66.1719	0.251
BTN3A2_P78410_OID20540_v1_Inflammation	BTN3A2	GCST90200606	X-22509 levels	58	Inverse variance weighted	0.0594716	0.0159241	1.06128	1.02866	1.09492	0.000187942	36.1761	57	0.985801	-0.000137044	0.00718363	0.984847	38.2256	0.981
BTN3A2_P78410_OID20540_v1_Inflammation	BTN3A2	GCST90200783	Mannose to S-methylcysteine ratio	58	Inverse variance weighted	-0.0304948	0.0130871	0.969966	0.945402	0.995168	0.0197985	52.1559	57	0.656995	0.00861416	0.005893	0.149396	53.824	0.664
BTN3A2_P78410_OID20540_v1_Inflammation	BTN3A2	GCST90200791	Creatine to carnitine ratio	58	Inverse variance weighted	0.025451	0.011817	1.02578	1.00229	1.04981	0.0312584	42.9645	57	0.915796	-0.000580792	0.00532197	0.913489	44.4048	0.917
BTN3A2_P78410_OID20540_v1_Inflammation	BTN3A2	GCST90200895	Hypotaurine to cysteine ratio	58	Inverse variance weighted	0.0906891	0.0137205	1.09493	1.06588	1.12477	3.84908e-11	65.2602	57	0.211591	-0.00397901	0.00620786	0.524161	67.9155	0.213
CA12_O43570_OID21344_v1_Oncology	CA12	GCST90199712	3-carboxy-4-methyl-5-propyl-2-furanpropanoate (cmpf) levels	36	Inverse variance weighted	-0.0674122	0.0279312	0.93481	0.885009	0.987413	0.0157999	38.7726	35	0.30336	0.0126472	0.00891114	0.164927	40.1854	0.34
CA12_O43570_OID21344_v1_Oncology	CA12	GCST90199794	1-oleoyl-GPE (18:1) levels	36	Inverse variance weighted	-0.0660064	0.0271446	0.936125	0.887622	0.987279	0.0150298	25.6967	35	0.874434	-0.0106023	0.00878735	0.235938	27.9522	0.838
CA12_O43570_OID21344_v1_Oncology	CA12	GCST90199848	Succinylcarnitine levels	36	Inverse variance weighted	-0.335765	0.0963604	0.714791	0.591774	0.863382	0.000493118	462.366	35	5.04803e-76	-0.0389038	0.0309575	0.217433	510.697	NA
CA12_O43570_OID21344_v1_Oncology	CA12	GCST90199888	Cinnamoylglycine levels	36	Inverse variance weighted	-0.0649341	0.0272062	0.937129	0.888466	0.988457	0.0169987	27.4174	35	0.815987	-0.00502736	0.00879728	0.571442	29.1214	0.837
CA12_O43570_OID21344_v1_Oncology	CA12	GCST90200044	1-(1-enyl-stearoyl)-2-oleoyl-GPE (p-18:0/18:1) levels	36	Inverse variance weighted	-0.0710052	0.0272871	0.931457	0.882949	0.98263	0.00926403	23.7195	35	0.925957	-0.00857371	0.00883418	0.338644	24.9707	0.941
CA12_O43570_OID21344_v1_Oncology	CA12	GCST90200184	3-formylindole levels	36	Inverse variance weighted	-0.0573873	0.0257218	0.944228	0.897805	0.993052	0.0256759	29.1211	35	0.747108	-0.0132491	0.00832645	0.12082	30.3663	0.785
CA12_O43570_OID21344_v1_Oncology	CA12	GCST90200364	Cysteinylglycine levels	36	Inverse variance weighted	0.0601762	0.0269073	1.06202	1.00747	1.11954	0.0253241	25.8444	35	0.869903	0.0138898	0.00871231	0.12013	26.937	0.88
CA12_O43570_OID21344_v1_Oncology	CA12	GCST90200534	X-16580 levels	36	Inverse variance weighted	0.0857343	0.0293112	1.08952	1.02869	1.15394	0.00344492	41.7319	35	0.201372	0.00598716	0.00957648	0.536017	44.7951	0.178
CA12_O43570_OID21344_v1_Oncology	CA12	GCST90200754	Sphingosine to phosphate ratio	36	Inverse variance weighted	0.0920166	0.0276144	1.09638	1.03862	1.15736	0.000861612	22.3132	35	0.952481	0.0125671	0.00894881	0.16929	23.4855	0.963
CA12_O43570_OID21344_v1_Oncology	CA12	GCST90200895	Hypotaurine to cysteine ratio	36	Inverse variance weighted	0.0916834	0.0268171	1.09602	1.0399	1.15517	0.000628881	25.1323	35	0.890878	-0.00359015	0.00868387	0.68189	26.0119	0.906
CA12_O43570_OID21344_v1_Oncology	CA12	GCST90200931	Glycerol to sulfate ratio	36	Inverse variance weighted	0.0679396	0.0247762	1.0703	1.01957	1.12356	0.00610425	23.6231	35	0.928036	0.00277872	0.00802062	0.731142	24.5591	0.946
CA14_Q9ULX7_OID21401_v1_Oncology	CA14	GCST90199626	Xanthurenate levels	23	Inverse variance weighted	0.102703	0.047109	1.10816	1.01042	1.21536	0.0292494	24.3672	22	0.328281	0.0116158	0.0127678	0.373266	26.4077	0.363
CA14_Q9ULX7_OID21401_v1_Oncology	CA14	GCST90199726	N-acetylthreonine levels	23	Inverse variance weighted	0.0819751	0.0417318	1.08543	1.00018	1.17794	0.0494915	17.9088	22	0.711381	0.0103275	0.0112713	0.369929	19.0106	0.738
CA14_Q9ULX7_OID21401_v1_Oncology	CA14	GCST90199755	3,7-dimethylurate levels	23	Inverse variance weighted	0.123367	0.0488935	1.1313	1.02792	1.24508	0.0116297	20.3044	22	0.564006	0.0169645	0.0132114	0.2131	22.4734	0.568
CA14_Q9ULX7_OID21401_v1_Oncology	CA14	GCST90199768	Phenylacetylglutamine levels	23	Inverse variance weighted	0.095036	0.0433416	1.0997	1.01014	1.1972	0.0283278	23.505	22	0.373699	0.00214334	0.0119616	0.859511	24.8939	0.437
CA14_Q9ULX7_OID21401_v1_Oncology	CA14	GCST90199771	7-methylguanine levels	23	Inverse variance weighted	0.102182	0.0431037	1.10758	1.01786	1.20522	0.0177589	14.6042	22	0.878657	0.00652767	0.0116388	0.580834	15.6168	0.892
CA14_Q9ULX7_OID21401_v1_Oncology	CA14	GCST90199794	1-oleoyl-GPE (18:1) levels	23	Inverse variance weighted	0.101953	0.0442147	1.10733	1.01541	1.20757	0.0211188	21.8132	22	0.471085	0.0121985	0.0119386	0.318516	24.9953	0.427
CA14_Q9ULX7_OID21401_v1_Oncology	CA14	GCST90199905	Formiminoglutamate levels	23	Inverse variance weighted	0.134789	0.042088	1.14429	1.05369	1.24269	0.00136222	19.3513	22	0.623547	-0.000367231	0.011362	0.974521	20.5674	0.643
CA14_Q9ULX7_OID21401_v1_Oncology	CA14	GCST90199959	O-sulfo-l-tyrosine levels	23	Inverse variance weighted	0.110322	0.0434646	1.11664	1.02545	1.21593	0.0111423	22.3093	22	0.44156	0.0055461	0.0119449	0.647205	25.1307	0.429
CA14_Q9ULX7_OID21401_v1_Oncology	CA14	GCST90200038	1-palmitoyl-2-palmitoleoyl-gpc (16:0/16:1) levels	23	Inverse variance weighted	0.0933159	0.0439414	1.09781	1.00722	1.19655	0.0336999	12.2674	22	0.951608	0.00426319	0.0118642	0.722935	13.5509	0.951
CA14_Q9ULX7_OID21401_v1_Oncology	CA14	GCST90200044	1-(1-enyl-stearoyl)-2-oleoyl-GPE (p-18:0/18:1) levels	23	Inverse variance weighted	0.109631	0.0534954	1.11587	1.00479	1.23922	0.0404271	31.8561	22	0.0798821	0.0166536	0.0143284	0.258162	35.26	0.093
CA14_Q9ULX7_OID21401_v1_Oncology	CA14	GCST90200184	3-formylindole levels	23	Inverse variance weighted	0.149745	0.0594281	1.16154	1.03382	1.30503	0.0117435	44.2856	22	0.0032661	0.0161232	0.0160415	0.326291	48.4495	0.004
CA14_Q9ULX7_OID21401_v1_Oncology	CA14	GCST90200190	Dodecadienoate (12:2) levels	23	Inverse variance weighted	-0.0938146	0.0431492	0.910452	0.836619	0.990801	0.029691	18.6104	22	0.669245	-0.00617597	0.0116526	0.601667	20.0892	0.712
CA14_Q9ULX7_OID21401_v1_Oncology	CA14	GCST90200270	2-methoxyhydroquinone sulfate (1) levels	23	Inverse variance weighted	0.12894	0.0488216	1.13762	1.03381	1.25186	0.00826511	24.9141	22	0.301202	0.0119238	0.0132379	0.377944	28.0737	0.294
CA14_Q9ULX7_OID21401_v1_Oncology	CA14	GCST90200292	Trans-4-hydroxyproline levels	23	Inverse variance weighted	0.102022	0.0438563	1.10741	1.01619	1.20681	0.0200036	21.3097	22	0.501678	0.0134658	0.0118393	0.268191	23.959	0.456
CA14_Q9ULX7_OID21401_v1_Oncology	CA14	GCST90200534	X-16580 levels	23	Inverse variance weighted	0.101736	0.0456035	1.10709	1.01243	1.2106	0.0256893	23.9178	22	0.351554	0.0258224	0.0118116	0.0402667	25.7907	0.372
CAT_P04040_OID30712_v1_Inflammation_II	CAT	GCST90199626	Xanthurenate levels	15	Inverse variance weighted	-0.118804	0.050815	0.887982	0.803803	0.980977	0.019389	8.46926	14	0.863476	0.0115254	0.0229587	0.624058	9.16659	0.901
CAT_P04040_OID30712_v1_Inflammation_II	CAT	GCST90199726	N-acetylthreonine levels	15	Inverse variance weighted	0.13101	0.0474697	1.13998	1.0387	1.25113	0.00578266	8.95459	14	0.833948	0.016513	0.0214593	0.455351	9.95758	0.872
CAT_P04040_OID30712_v1_Inflammation_II	CAT	GCST90199768	Phenylacetylglutamine levels	15	Inverse variance weighted	0.124513	0.0523886	1.1326	1.02207	1.25507	0.0174678	16.9338	14	0.259724	0.0360633	0.0224291	0.131867	19.2172	0.278
CAT_P04040_OID30712_v1_Inflammation_II	CAT	GCST90199794	1-oleoyl-GPE (18:1) levels	15	Inverse variance weighted	-0.117914	0.0502984	0.888772	0.805333	0.980856	0.0190631	12.8006	14	0.542285	0.00974326	0.0227231	0.675101	13.6364	0.626
CAT_P04040_OID30712_v1_Inflammation_II	CAT	GCST90199888	Cinnamoylglycine levels	15	Inverse variance weighted	0.106045	0.0504406	1.11187	1.00721	1.22741	0.0355198	6.76655	14	0.943337	-0.00592016	0.0227655	0.798898	7.74597	0.948
CAT_P04040_OID30712_v1_Inflammation_II	CAT	GCST90199905	Formiminoglutamate levels	15	Inverse variance weighted	0.109156	0.0478287	1.11534	1.01553	1.22495	0.0224764	12.0225	14	0.604499	0.00731899	0.0216146	0.740308	12.7118	0.688
CAT_P04040_OID30712_v1_Inflammation_II	CAT	GCST90200174	3-hydroxybutyroylglycine levels	15	Inverse variance weighted	0.133651	0.0502242	1.14299	1.03584	1.26123	0.00778864	15.6597	14	0.334595	0.0300461	0.0220287	0.195732	17.0694	0.415
CAT_P04040_OID30712_v1_Inflammation_II	CAT	GCST90200292	Trans-4-hydroxyproline levels	15	Inverse variance weighted	0.135805	0.0498667	1.14546	1.0388	1.26307	0.00646195	12.6427	14	0.554827	-0.0164558	0.022545	0.478394	14.1298	0.583
CAT_P04040_OID30712_v1_Inflammation_II	CAT	GCST90200493	X-12013 levels	15	Inverse variance weighted	0.197509	0.0641385	1.21836	1.07444	1.38157	0.00207404	16.3114	14	0.294727	0.00110388	0.0301226	0.971324	19.045	0.314
CCDC80_Q76M96_OID20226_v1_Cardiometabolic	CCDC80	GCST90199768	Phenylacetylglutamine levels	6	Inverse variance weighted	-0.276498	0.136397	0.758435	0.580517	0.990882	0.0426465	6.62812	5	0.249799	0.0115758	0.0400149	0.786737	8.42835	0.359
CCDC80_Q76M96_OID20226_v1_Cardiometabolic	CCDC80	GCST90199794	1-oleoyl-GPE (18:1) levels	6	Inverse variance weighted	0.299823	0.14132	1.34962	1.0231	1.78035	0.0338719	6.38313	5	0.270703	-0.0470247	0.0346756	0.246558	8.59508	0.335
CCDC80_Q76M96_OID20226_v1_Cardiometabolic	CCDC80	GCST90199959	O-sulfo-l-tyrosine levels	6	Inverse variance weighted	-0.329818	0.167342	0.719054	0.517985	0.998173	0.0487324	9.39675	5	0.0942477	0.00757593	0.0495428	0.885868	12.6742	0.154
CCDC80_Q76M96_OID20226_v1_Cardiometabolic	CCDC80	GCST90200754	Sphingosine to phosphate ratio	6	Inverse variance weighted	-0.269201	0.127606	0.76399	0.594932	0.981087	0.0348902	0.984144	5	0.963835	0.0127643	0.0338788	0.725484	1.2745	0.98
CCDC80_Q76M96_OID20226_v1_Cardiometabolic	CCDC80	GCST90200895	Hypotaurine to cysteine ratio	6	Inverse variance weighted	-0.26729	0.123765	0.765451	0.600575	0.975592	0.0307989	0.373069	5	0.996039	-0.000789033	0.0328263	0.981975	0.525134	0.998
CD164_Q04900_OID21080_v1_Neurology	CD164	GCST90199848	Succinylcarnitine levels	12	Inverse variance weighted	0.179467	0.0662094	1.19658	1.05095	1.36239	0.00671633	24.0488	25	0.516556	-0.00437621	0.00616581	0.484695	12.7789	0.49
CD164_Q04900_OID21080_v1_Neurology	CD164	GCST90199891	S-methylcysteine levels	12	Inverse variance weighted	-0.174469	0.0679235	0.839903	0.73521	0.959504	0.0102109	25.1057	25	0.456465	0.00137982	0.00636265	0.830148	12.5219	0.526
CD164_Q04900_OID21080_v1_Neurology	CD164	GCST90200044	1-(1-enyl-stearoyl)-2-oleoyl-GPE (p-18:0/18:1) levels	12	Inverse variance weighted	0.161966	0.0680188	1.17582	1.02906	1.34351	0.0172565	24.8485	25	0.470891	0.00559097	0.00681015	0.41974	8.26825	0.819
CD164_Q04900_OID21080_v1_Neurology	CD164	GCST90200356	Adenosine 5'-monophosphate (AMP) levels	12	Inverse variance weighted	0.156941	0.0672199	1.16993	1.02551	1.33468	0.0195573	18.9524	25	0.799395	-0.000171998	0.00598292	0.977303	8.51198	0.818
CD164_Q04900_OID21080_v1_Neurology	CD164	GCST90200791	Creatine to carnitine ratio	12	Inverse variance weighted	-0.139334	0.0638984	0.869937	0.767532	0.986006	0.0292161	25.0041	25	0.462142	0.00103893	0.00610523	0.866303	13.7638	0.442
CD164L2_Q6UWJ8_OID30922_v1_Neurology_II	CD164L2	GCST90199661	Maleate levels	26	Inverse variance weighted	-0.0535994	0.0265058	0.947812	0.899829	0.998353	0.0431586	16.5399	25	0.897801	0.0064416	0.00606838	0.299027	25.4309	0.558
CD164L2_Q6UWJ8_OID30922_v1_Neurology_II	CD164L2	GCST90199662	Isovalerate (i5:0) levels	26	Inverse variance weighted	-0.0563805	0.0268609	0.945179	0.896705	0.996274	0.0358183	10.1994	11	0.512545	-0.0198507	0.0247305	0.44082	26.4653	0.511
CD164L2_Q6UWJ8_OID30922_v1_Neurology_II	CD164L2	GCST90199755	3,7-dimethylurate levels	26	Inverse variance weighted	0.108346	0.0292634	1.11443	1.05231	1.18022	0.000213533	11.0685	11	0.43754	0.00331511	0.0265729	0.90319	28.5233	0.462
CD164L2_Q6UWJ8_OID30922_v1_Neurology_II	CD164L2	GCST90199771	7-methylguanine levels	26	Inverse variance weighted	0.053752	0.0257533	1.05522	1.00328	1.10985	0.036871	6.98999	11	0.799893	0.0202736	0.0253898	0.443134	19.5732	0.847
CD164L2_Q6UWJ8_OID30922_v1_Neurology_II	CD164L2	GCST90199959	O-sulfo-l-tyrosine levels	26	Inverse variance weighted	0.0578671	0.0257503	1.05957	1.00742	1.11442	0.0246247	6.7891	11	0.815897	0.0220732	0.0250964	0.399752	25.8841	0.53
CD164L2_Q6UWJ8_OID30922_v1_Neurology_II	CD164L2	GCST90200534	X-16580 levels	26	Inverse variance weighted	0.0821041	0.0261257	1.08557	1.03138	1.1426	0.00167421	11.808	11	0.378248	-0.00280173	0.0250272	0.91308	18.0704	0.897
CD200R1_Q8TD46_OID20595_v1_Inflammation	CD200R1	GCST90199769	3-hydroxydodecanedioate levels	75	Inverse variance weighted	0.0414657	0.0139761	1.04234	1.01417	1.07128	0.00300818	42.0562	74	0.998981	-0.0058207	0.00495069	0.24352	43.1326	1
CD200R1_Q8TD46_OID20595_v1_Inflammation	CD200R1	GCST90199848	Succinylcarnitine levels	75	Inverse variance weighted	-0.0447593	0.0130339	0.956228	0.932109	0.980971	0.000594595	74.1447	74	0.473404	0.00300079	0.0046331	0.519221	76.4476	0.474
CD200R1_Q8TD46_OID20595_v1_Inflammation	CD200R1	GCST90199891	S-methylcysteine levels	75	Inverse variance weighted	0.0292068	0.0133177	1.02964	1.00311	1.05687	0.0283017	65.9296	74	0.736897	0.00349132	0.00471349	0.461246	67.3056	0.733
CD200R1_Q8TD46_OID20595_v1_Inflammation	CD200R1	GCST90200019	Dopamine 3-o-sulfate levels	75	Inverse variance weighted	0.0274083	0.0132836	1.02779	1.00137	1.0549	0.0390816	69.3909	74	0.630021	0.00319107	0.00470411	0.49969	70.7918	0.61
CD200R1_Q8TD46_OID20595_v1_Inflammation	CD200R1	GCST90200038	1-palmitoyl-2-palmitoleoyl-gpc (16:0/16:1) levels	75	Inverse variance weighted	-0.0312807	0.0132261	0.969203	0.944402	0.994657	0.0180262	68.6669	74	0.653285	0.0038659	0.00468282	0.41175	70.5006	0.692
CD200R1_Q8TD46_OID20595_v1_Inflammation	CD200R1	GCST90200174	3-hydroxybutyroylglycine levels	75	Inverse variance weighted	0.0321017	0.0125564	1.03262	1.00752	1.05835	0.0105702	66.6761	74	0.714918	-0.00599515	0.00444577	0.181665	67.9415	0.728
CD200R1_Q8TD46_OID20595_v1_Inflammation	CD200R1	GCST90200292	Trans-4-hydroxyproline levels	75	Inverse variance weighted	-0.0558058	0.0134712	0.945723	0.921079	0.971026	3.43378e-05	77.1216	74	0.379149	0.00319808	0.00478799	0.506279	79.2224	0.356
CD200R1_Q8TD46_OID20595_v1_Inflammation	CD200R1	GCST90200306	Butyrate/isobutyrate (4:0) levels	75	Inverse variance weighted	0.027171	0.0134931	1.02754	1.00072	1.05508	0.0440419	61.9167	74	0.84074	0.00254377	0.00477946	0.596183	64.0142	0.836
CD200R1_Q8TD46_OID20595_v1_Inflammation	CD200R1	GCST90200364	Cysteinylglycine levels	75	Inverse variance weighted	-0.0445195	0.0138246	0.956457	0.930889	0.982728	0.00128051	81.2575	74	0.263529	0.00116619	0.00492705	0.81356	83.3018	0.257
CD200R1_Q8TD46_OID20595_v1_Inflammation	CD200R1	GCST90200427	Tyrosine levels	75	Inverse variance weighted	-0.0287519	0.0141682	0.971657	0.945046	0.999018	0.0424242	81.2846	74	0.262846	0.00860725	0.00494885	0.0862075	83.2642	0.289
CD200R1_Q8TD46_OID20595_v1_Inflammation	CD200R1	GCST90200534	X-16580 levels	75	Inverse variance weighted	0.036913	0.0142882	1.0376	1.00895	1.06707	0.00978129	87.1131	74	0.141376	-0.0031281	0.00508044	0.539998	89.5995	0.155
CD207_Q9UJ71_OID21298_v1_Oncology	CD207	GCST90199661	Maleate levels	59	Inverse variance weighted	0.0482465	0.0181922	1.04943	1.01267	1.08752	0.00800051	45.5223	58	0.883127	-0.0043082	0.00507501	0.399486	46.6613	0.901
CD207_Q9UJ71_OID21298_v1_Oncology	CD207	GCST90199703	Gamma-glutamylvaline levels	59	Inverse variance weighted	0.035791	0.018224	1.03644	1.00007	1.07413	0.0495358	61.4152	58	0.354675	0.00853979	0.00499762	0.0929338	63.6698	0.37
CD207_Q9UJ71_OID21298_v1_Oncology	CD207	GCST90199741	Gamma-glutamylglycine levels	59	Inverse variance weighted	-0.0401844	0.0189941	0.960612	0.925508	0.997048	0.034377	66.9399	58	0.197091	-0.00120046	0.00534094	0.822965	69.0187	0.194
CD207_Q9UJ71_OID21298_v1_Oncology	CD207	GCST90199864	Gamma-CEHC levels	59	Inverse variance weighted	0.0362295	0.0182271	1.03689	1.0005	1.07461	0.0468482	48.1194	58	0.819245	0.000458468	0.0050841	0.928463	50.2505	0.803
CD207_Q9UJ71_OID21298_v1_Oncology	CD207	GCST90200163	Heptenedioate (C7:1-DC) levels	59	Inverse variance weighted	0.0438586	0.0177819	1.04483	1.00905	1.08189	0.0136451	43.1871	58	0.92652	0.00126791	0.00495899	0.799119	44.7596	0.921
CD207_Q9UJ71_OID21298_v1_Oncology	CD207	GCST90200184	3-formylindole levels	59	Inverse variance weighted	-0.0444671	0.0221049	0.956507	0.915951	0.998859	0.0442578	96.4519	58	0.00113946	0.00103388	0.00621845	0.868541	99.3146	0.001
CD207_Q9UJ71_OID21298_v1_Oncology	CD207	GCST90200606	X-22509 levels	59	Inverse variance weighted	-0.0623194	0.0221918	0.939583	0.899591	0.981353	0.00498167	55.6838	58	0.561916	-0.0060795	0.00619341	0.330441	56.9507	0.597
CD207_Q9UJ71_OID21298_v1_Oncology	CD207	GCST90200895	Hypotaurine to cysteine ratio	59	Inverse variance weighted	0.0403012	0.0193868	1.04112	1.00231	1.08145	0.0376363	67.9327	58	0.174792	0.00106777	0.00544986	0.845365	69.5879	0.181
CD207_Q9UJ71_OID21298_v1_Oncology	CD207	GCST90200905	Glucose to glycerol ratio	59	Inverse variance weighted	0.0374392	0.0172209	1.03815	1.00369	1.07379	0.029701	65.5528	58	0.2314	-0.0057198	0.00478294	0.236697	68.148	0.247
CD207_Q9UJ71_OID21298_v1_Oncology	CD207	GCST90200936	Succinate to proline ratio	59	Inverse variance weighted	0.0404052	0.0178937	1.04123	1.00535	1.0784	0.0239417	48.6697	58	0.803682	0.000539869	0.00499125	0.914246	49.6812	0.825
CD22_P20273_OID20637_v1_Inflammation	CD22	GCST90199741	Gamma-glutamylglycine levels	23	Inverse variance weighted	0.0787142	0.0397424	1.0819	1.00082	1.16954	0.047635	22.265	22	0.44417	-0.00468859	0.00802936	0.565487	23.4271	0.485
CD22_P20273_OID20637_v1_Inflammation	CD22	GCST90199769	3-hydroxydodecanedioate levels	23	Inverse variance weighted	0.164755	0.0426415	1.1791	1.08456	1.28189	0.00011167	16.5055	22	0.790031	-0.00100698	0.00848127	0.906618	17.801	0.831
CD22_P20273_OID20637_v1_Inflammation	CD22	GCST90199848	Succinylcarnitine levels	23	Inverse variance weighted	-0.0832045	0.0422595	0.920163	0.847018	0.999624	0.0489654	25.0736	22	0.293568	-0.0123804	0.00817144	0.144659	26.3745	0.386
CD22_P20273_OID20637_v1_Inflammation	CD22	GCST90200214	11beta-hydroxyandrosterone glucuronide levels	23	Inverse variance weighted	0.120839	0.0436453	1.12844	1.03592	1.22922	0.00562881	27.9796	22	0.176359	0.00585339	0.00879828	0.513108	31.1836	0.197
CD22_P20273_OID20637_v1_Inflammation	CD22	GCST90200306	Butyrate/isobutyrate (4:0) levels	23	Inverse variance weighted	0.124353	0.0451107	1.13242	1.03659	1.2371	0.00584032	26.6464	22	0.224967	-0.00946946	0.00895402	0.302268	28.2945	0.274
CD22_P20273_OID20637_v1_Inflammation	CD22	GCST90200356	Adenosine 5'-monophosphate (AMP) levels	23	Inverse variance weighted	0.147987	0.0401737	1.1595	1.0717	1.25449	0.000229896	13.8775	22	0.905771	0.00232383	0.00799496	0.774161	15.0907	0.907
CD22_P20273_OID20637_v1_Inflammation	CD22	GCST90200427	Tyrosine levels	23	Inverse variance weighted	-0.103771	0.0410709	0.901432	0.831711	0.976997	0.0115163	17.8415	22	0.715341	-0.00375017	0.00817491	0.651132	19.2215	0.743
CD22_P20273_OID20637_v1_Inflammation	CD22	GCST90200546	X-17354 levels	21	Inverse variance weighted	0.111786	0.0519415	1.11827	1.01003	1.23812	0.0313851	19.2909	20	0.502995	0.00455307	0.0104102	0.666778	20.6254	0.566
CD27_P26842_OID21527_v1_Oncology	CD27	GCST90199662	Isovalerate (i5:0) levels	20	Inverse variance weighted	-0.129405	0.040861	0.878618	0.810996	0.951879	0.0015405	14.7971	19	0.735403	0.00552868	0.012055	0.651994	15.9469	0.788
CD27_P26842_OID21527_v1_Oncology	CD27	GCST90199755	3,7-dimethylurate levels	20	Inverse variance weighted	-0.0945364	0.0443293	0.909795	0.834083	0.992378	0.0329582	16.6527	19	0.613386	-0.0138622	0.0130925	0.303698	22.3008	0.513
CD27_P26842_OID21527_v1_Oncology	CD27	GCST90199768	Phenylacetylglutamine levels	20	Inverse variance weighted	-0.105591	0.0381291	0.899793	0.835	0.969614	0.00561782	11.2606	19	0.91476	0.00074534	0.011245	0.947884	11.7817	0.936
CD27_P26842_OID21527_v1_Oncology	CD27	GCST90199771	7-methylguanine levels	20	Inverse variance weighted	0.091625	0.042255	1.09595	1.00884	1.19058	0.0301295	22.0301	19	0.282761	0.0104788	0.0125647	0.415222	23.631	0.343
CD27_P26842_OID21527_v1_Oncology	CD27	GCST90199888	Cinnamoylglycine levels	20	Inverse variance weighted	-0.12094	0.0402886	0.886087	0.818808	0.958894	0.00268348	13.1483	19	0.830892	0.00820248	0.0119006	0.499456	14.1026	0.87
CD27_P26842_OID21527_v1_Oncology	CD27	GCST90200184	3-formylindole levels	20	Inverse variance weighted	-0.160452	0.0381255	0.851759	0.79043	0.917846	2.57054e-05	11.7096	19	0.897661	-0.0107357	0.011245	0.352372	12.3658	0.925
CD27_P26842_OID21527_v1_Oncology	CD27	GCST90200292	Trans-4-hydroxyproline levels	20	Inverse variance weighted	-0.118196	0.0432021	0.888522	0.816382	0.967036	0.00622122	22.2768	19	0.2707	-0.00983398	0.0128887	0.455353	23.7428	0.337
CD27_P26842_OID21527_v1_Oncology	CD27	GCST90200356	Adenosine 5'-monophosphate (AMP) levels	20	Inverse variance weighted	-0.0966095	0.0399704	0.907911	0.839498	0.981898	0.0156479	15.2537	19	0.706345	-0.00010119	0.0117893	0.993246	16.8038	0.75
CD27_P26842_OID21527_v1_Oncology	CD27	GCST90200364	Cysteinylglycine levels	20	Inverse variance weighted	-0.100899	0.0399066	0.904024	0.836009	0.977573	0.0114592	15.1107	19	0.715534	-0.000606235	0.0117689	0.959485	16.6434	0.755
CD27_P26842_OID21527_v1_Oncology	CD27	GCST90200427	Tyrosine levels	20	Inverse variance weighted	0.0982389	0.0409095	1.10323	1.01822	1.19533	0.0163338	12.8897	19	0.844169	-0.00092023	0.0120604	0.940021	13.7043	0.885
CD27_P26842_OID21527_v1_Oncology	CD27	GCST90200493	X-12013 levels	20	Inverse variance weighted	-0.111729	0.0474486	0.894286	0.814868	0.981444	0.0185356	11.4845	19	0.906464	0.00785849	0.0140091	0.581745	12.4797	0.922
CD27_P26842_OID21527_v1_Oncology	CD27	GCST90200546	X-17354 levels	21	Inverse variance weighted	-0.155344	0.0491672	0.856121	0.777469	0.942729	0.0015804	19.8399	20	0.467986	0.00118825	0.0148029	0.936861	20.991	0.535
CD27_P26842_OID21527_v1_Oncology	CD27	GCST90200606	X-22509 levels	20	Inverse variance weighted	-0.209834	0.054349	0.810719	0.728799	0.901848	0.00011299	22.8868	19	0.242366	-0.00791167	0.016366	0.634624	24.8899	0.301
CD27_P26842_OID21527_v1_Oncology	CD27	GCST90200898	Citrulline to phosphate ratio	20	Inverse variance weighted	0.0911117	0.0396245	1.09539	1.01354	1.18385	0.0214836	9.17943	19	0.970379	-0.0255192	0.0116876	0.0424858	11.2426	0.963
CD28_P10747_OID21265_v1_Oncology	CD28	GCST90199626	Xanthurenate levels	15	Inverse variance weighted	0.18779	0.0580582	1.20658	1.0768	1.352	0.00121851	17.6519	14	0.223096	0.00738971	0.0138753	0.603308	21.3376	0.244
CD28_P10747_OID21265_v1_Oncology	CD28	GCST90199726	N-acetylthreonine levels	15	Inverse variance weighted	0.11938	0.04842	1.1268	1.02478	1.23897	0.0136817	10.4091	14	0.731704	0.00704347	0.0112533	0.542213	12.0037	0.725
CD28_P10747_OID21265_v1_Oncology	CD28	GCST90200936	Succinate to proline ratio	15	Inverse variance weighted	0.149568	0.0506752	1.16133	1.05153	1.2826	0.00316228	11.2262	14	0.668182	0.0139698	0.011789	0.257235	12.5105	0.682
CD300LF_Q8TDQ1_OID21469_v1_Oncology	CD300LF	GCST90199771	7-methylguanine levels	82	Inverse variance weighted	-0.0303403	0.0136344	0.970115	0.944534	0.99639	0.0260622	90.5663	81	0.21893	-0.000764454	0.00440436	0.862644	92.8171	0.243
CD300LF_Q8TDQ1_OID21469_v1_Oncology	CD300LF	GCST90199848	Succinylcarnitine levels	82	Inverse variance weighted	0.0258743	0.012929	1.02621	1.00053	1.05255	0.0453633	63.6321	81	0.922639	0.000413143	0.00415366	0.921018	65.1105	0.928
CD300LF_Q8TDQ1_OID21469_v1_Oncology	CD300LF	GCST90199864	Gamma-CEHC levels	82	Inverse variance weighted	-0.0269414	0.0133107	0.973418	0.948351	0.999148	0.042966	58.1272	81	0.97425	0.00602527	0.00427484	0.162571	58.9482	0.975
CD300LF_Q8TDQ1_OID21469_v1_Oncology	CD300LF	GCST90200044	1-(1-enyl-stearoyl)-2-oleoyl-GPE (p-18:0/18:1) levels	82	Inverse variance weighted	-0.0440694	0.0142855	0.956888	0.930467	0.984059	0.00203624	93.77	81	0.157038	-0.00312374	0.00460483	0.499499	97.314	0.183
CD300LF_Q8TDQ1_OID21469_v1_Oncology	CD300LF	GCST90200174	3-hydroxybutyroylglycine levels	82	Inverse variance weighted	-0.056042	0.0136921	0.945499	0.920463	0.971217	4.25784e-05	97.6696	81	0.100122	0.0012223	0.0044242	0.783049	99.6386	0.139
CD300LF_Q8TDQ1_OID21469_v1_Oncology	CD300LF	GCST90200364	Cysteinylglycine levels	82	Inverse variance weighted	-0.0336004	0.0131123	0.966958	0.942424	0.992131	0.0103918	62.7876	81	0.933374	0.00161762	0.00421009	0.701831	63.7646	0.927
CD300LF_Q8TDQ1_OID21469_v1_Oncology	CD300LF	GCST90200534	X-16580 levels	82	Inverse variance weighted	-0.0301745	0.0130673	0.970276	0.945741	0.995448	0.0209347	78.7092	81	0.55139	0.0101859	0.00419832	0.0175086	82.9338	0.546
CD38_P28907_OID21316_v1_Oncology	CD38	GCST90199768	Phenylacetylglutamine levels	50	Inverse variance weighted	-0.065045	0.0232934	0.937025	0.895207	0.980797	0.00523148	42.6959	49	0.725153	-0.00658151	0.00664443	0.326882	44.2623	0.729
CD38_P28907_OID21316_v1_Oncology	CD38	GCST90199769	3-hydroxydodecanedioate levels	50	Inverse variance weighted	-0.0865055	0.0262963	0.917131	0.871058	0.96564	0.00100315	50.2598	49	0.423302	0.00759109	0.00748977	0.31589	51.787	0.45
CD38_P28907_OID21316_v1_Oncology	CD38	GCST90199848	Succinylcarnitine levels	50	Inverse variance weighted	0.0648057	0.0273334	1.06695	1.0113	1.12567	0.0177431	63.1459	49	0.084302	0.00059932	0.00787415	0.939646	68.6463	0.065
CD38_P28907_OID21316_v1_Oncology	CD38	GCST90199959	O-sulfo-l-tyrosine levels	50	Inverse variance weighted	-0.055904	0.0248976	0.94563	0.900592	0.99292	0.0247449	52.7649	49	0.330702	-0.00929626	0.00704857	0.193465	54.5456	0.357
CD38_P28907_OID21316_v1_Oncology	CD38	GCST90200211	3-hydroxypyridine glucuronide levels	50	Inverse variance weighted	-0.0931344	0.0302431	0.911071	0.858635	0.966709	0.00207329	52.2994	49	0.347112	-0.00141362	0.00872503	0.871971	54.225	0.354
CD38_P28907_OID21316_v1_Oncology	CD38	GCST90200214	11beta-hydroxyandrosterone glucuronide levels	50	Inverse variance weighted	-0.109323	0.0235213	0.896441	0.856052	0.938736	3.35444e-06	38.233	49	0.86664	-0.0057972	0.00670853	0.391801	39.6147	0.876
CD38_P28907_OID21316_v1_Oncology	CD38	GCST90200270	2-methoxyhydroquinone sulfate (1) levels	50	Inverse variance weighted	-0.0678573	0.0275461	0.934394	0.885283	0.986229	0.0137624	56.9346	49	0.203701	-0.0084039	0.00784357	0.289331	59.2216	0.209
CD38_P28907_OID21316_v1_Oncology	CD38	GCST90200783	Mannose to S-methylcysteine ratio	50	Inverse variance weighted	-0.0550508	0.0248367	0.946437	0.901468	0.993649	0.0266568	44.6661	49	0.64932	-0.0104646	0.00707881	0.145862	46.8894	0.678
CD46_P15529_OID20380_v1_Cardiometabolic	CD46	GCST90199771	7-methylguanine levels	6	Inverse variance weighted	-0.361904	0.0960417	0.696349	0.576866	0.840581	0.000164432	3.80458	5	0.577881	0.0206481	0.0235681	0.430435	4.8834	0.669
CD46_P15529_OID20380_v1_Cardiometabolic	CD46	GCST90199848	Succinylcarnitine levels	6	Inverse variance weighted	-0.279876	0.096247	0.755877	0.625928	0.912806	0.00363866	3.69181	5	0.594582	-0.0322225	0.0236113	0.244073	5.10637	0.633
CD46_P15529_OID20380_v1_Cardiometabolic	CD46	GCST90199959	O-sulfo-l-tyrosine levels	6	Inverse variance weighted	-0.482942	0.120998	0.616966	0.486705	0.782089	6.5702e-05	7.95311	5	0.158839	-0.0592615	0.023557	0.0656596	10.8698	0.239
CD46_P15529_OID20380_v1_Cardiometabolic	CD46	GCST90200163	Heptenedioate (C7:1-DC) levels	6	Inverse variance weighted	-0.226432	0.0966915	0.797373	0.659715	0.963756	0.0191909	3.07033	5	0.689144	-0.0184543	0.0237068	0.479788	4.63079	0.702
CD46_P15529_OID20380_v1_Cardiometabolic	CD46	GCST90200184	3-formylindole levels	6	Inverse variance weighted	-0.271077	0.0933325	0.762558	0.635077	0.915628	0.0036793	2.05349	5	0.841695	0.00659784	0.0228935	0.787512	3.11308	0.846
CD46_P15529_OID20380_v1_Cardiometabolic	CD46	GCST90200292	Trans-4-hydroxyproline levels	6	Inverse variance weighted	-0.210118	0.097618	0.810488	0.669349	0.981388	0.0313615	4.74955	5	0.447204	0.0129538	0.0252751	0.635296	6.79508	0.48
CD46_P15529_OID20380_v1_Cardiometabolic	CD46	GCST90200534	X-16580 levels	6	Inverse variance weighted	-0.342496	0.140686	0.709996	0.538892	0.935428	0.0149135	10.4313	5	0.0638977	-0.0438048	0.0317793	0.240152	14.6507	0.116
CD46_P15529_OID20380_v1_Cardiometabolic	CD46	GCST90200791	Creatine to carnitine ratio	6	Inverse variance weighted	0.252085	0.0896539	1.28671	1.07936	1.53389	0.00492711	4.42175	5	0.490421	-0.0236108	0.0219993	0.343593	5.74053	0.558
CD46_P15529_OID20380_v1_Cardiometabolic	CD46	GCST90200905	Glucose to glycerol ratio	6	Inverse variance weighted	0.186071	0.0879301	1.20451	1.01382	1.43106	0.0343345	2.34796	5	0.799197	-0.00394085	0.0215635	0.863879	3.22609	0.824
CD6_P30203_OID20649_v1_Inflammation	CD6	GCST90199626	Xanthurenate levels	79	Inverse variance weighted	-0.0364745	0.0142355	0.964183	0.937652	0.991464	0.0104003	87.8448	78	0.208922	0.00171288	0.00619335	0.782853	89.8047	0.217
CD6_P30203_OID20649_v1_Inflammation	CD6	GCST90199768	Phenylacetylglutamine levels	79	Inverse variance weighted	0.0350454	0.012567	1.03567	1.01047	1.06149	0.00529209	73.177	78	0.633342	-0.0100092	0.00543493	0.0693777	74.5516	0.64
CD6_P30203_OID20649_v1_Inflammation	CD6	GCST90200214	11beta-hydroxyandrosterone glucuronide levels	79	Inverse variance weighted	0.0373778	0.0132461	1.03809	1.01148	1.06539	0.00477545	84.8797	78	0.27812	-0.00161307	0.00576346	0.780321	87.3225	0.285
CD6_P30203_OID20649_v1_Inflammation	CD6	GCST90200364	Cysteinylglycine levels	79	Inverse variance weighted	0.0402362	0.0147207	1.04106	1.01145	1.07153	0.00627011	97.6758	78	0.0652857	-0.00259628	0.00639934	0.686081	100.866	0.07
CD6_P30203_OID20649_v1_Inflammation	CD6	GCST90200754	Sphingosine to phosphate ratio	79	Inverse variance weighted	0.0317957	0.0140464	1.03231	1.00427	1.06112	0.0235981	84.3883	78	0.290751	0.00514639	0.00609045	0.400732	86.0621	0.297
CD6_P30203_OID20649_v1_Inflammation	CD6	GCST90200898	Citrulline to phosphate ratio	79	Inverse variance weighted	-0.0301971	0.0130647	0.970254	0.945725	0.99542	0.0208133	69.6597	78	0.738676	-0.0010922	0.0056508	0.847246	71.3312	0.73
CDH17_Q12864_OID20134_v1_Cardiometabolic	CDH17	GCST90199626	Xanthurenate levels	51	Inverse variance weighted	0.0615207	0.0263755	1.06345	1.00987	1.11987	0.0196748	32.2451	50	0.975869	0.00266236	0.00692133	0.702153	33.0965	0.986
CDH17_Q12864_OID20134_v1_Cardiometabolic	CDH17	GCST90199726	N-acetylthreonine levels	51	Inverse variance weighted	-0.0844299	0.0246606	0.919036	0.875671	0.964549	0.000617806	47.9057	50	0.557827	-0.00172515	0.00646612	0.790744	50.0468	0.569
CDH17_Q12864_OID20134_v1_Cardiometabolic	CDH17	GCST90199794	1-oleoyl-GPE (18:1) levels	51	Inverse variance weighted	0.0597622	0.0261334	1.06158	1.00858	1.11738	0.0222067	40.8468	50	0.818646	0.00401659	0.00685021	0.560335	42.5389	0.804
CDH17_Q12864_OID20134_v1_Cardiometabolic	CDH17	GCST90199848	Succinylcarnitine levels	51	Inverse variance weighted	-0.0907456	0.0275557	0.91325	0.865234	0.96393	0.000990646	58.0332	50	0.203323	0.00595111	0.00724587	0.415447	60.5612	0.197
CDH17_Q12864_OID20134_v1_Cardiometabolic	CDH17	GCST90199853	5alpha-pregnan-3beta,20beta-diol monosulfate (1) levels	51	Inverse variance weighted	-0.080014	0.02665	0.923103	0.876124	0.972602	0.00267855	35.9576	50	0.932433	0.00857412	0.00697933	0.225126	37.0088	0.945
CDH17_Q12864_OID20134_v1_Cardiometabolic	CDH17	GCST90199864	Gamma-CEHC levels	51	Inverse variance weighted	-0.0871684	0.0279914	0.916523	0.867594	0.968211	0.001845	56.5736	50	0.243024	0.00184757	0.00740771	0.804085	57.8222	0.293
CDH17_Q12864_OID20134_v1_Cardiometabolic	CDH17	GCST90199888	Cinnamoylglycine levels	51	Inverse variance weighted	0.0655189	0.0261268	1.06771	1.01441	1.12381	0.0121509	40.6062	50	0.825829	0.00215757	0.00685536	0.754305	42.0347	0.849
CDH17_Q12864_OID20134_v1_Cardiometabolic	CDH17	GCST90200163	Heptenedioate (C7:1-DC) levels	51	Inverse variance weighted	-0.10929	0.0298252	0.89647	0.845567	0.950437	0.000247956	67.6506	50	0.0487804	-0.00995816	0.0077703	0.206026	72.498	0.05
CDH17_Q12864_OID20134_v1_Cardiometabolic	CDH17	GCST90200174	3-hydroxybutyroylglycine levels	51	Inverse variance weighted	-0.0729689	0.0253993	0.92963	0.884483	0.97708	0.00406763	53.0915	50	0.355919	-0.000484816	0.00672879	0.942855	55.1917	0.354
CDH17_Q12864_OID20134_v1_Cardiometabolic	CDH17	GCST90200184	3-formylindole levels	51	Inverse variance weighted	-0.115543	0.0247516	0.890882	0.848694	0.935167	3.03984e-06	38.3596	50	0.885113	0.00759601	0.0064904	0.247523	39.7081	0.894
CDH17_Q12864_OID20134_v1_Cardiometabolic	CDH17	GCST90200546	X-17354 levels	51	Inverse variance weighted	0.0837776	0.0323964	1.08739	1.02049	1.15867	0.00970936	38.892	50	0.872368	-0.00457536	0.00850372	0.592983	39.9201	0.898
CDH17_Q12864_OID20134_v1_Cardiometabolic	CDH17	GCST90200606	X-22509 levels	51	Inverse variance weighted	0.114833	0.0319584	1.12169	1.05358	1.19419	0.000326654	32.9012	50	0.970446	0.00226016	0.00839989	0.789006	33.7843	0.978
CDH17_Q12864_OID20134_v1_Cardiometabolic	CDH17	GCST90200791	Creatine to carnitine ratio	51	Inverse variance weighted	0.0506219	0.023792	1.05193	1.004	1.10214	0.0333634	40.7401	50	0.821849	-0.00456131	0.00623837	0.468157	42.364	0.843
CDH3_P22223_OID21008_v1_Neurology	CDH3	GCST90199626	Xanthurenate levels	6	Inverse variance weighted	-0.340672	0.118255	0.711292	0.564141	0.896826	0.0039662	2.22217	5	0.817628	-0.0262332	0.0241486	0.33842	3.82074	0.782
CDH3_P22223_OID21008_v1_Neurology	CDH3	GCST90199703	Gamma-glutamylvaline levels	6	Inverse variance weighted	-0.33527	0.114671	0.715145	0.571195	0.895372	0.00345819	1.69088	5	0.890047	-0.0122288	0.0234228	0.629185	2.25261	0.914
CDH3_P22223_OID21008_v1_Neurology	CDH3	GCST90199769	3-hydroxydodecanedioate levels	6	Inverse variance weighted	-0.316046	0.135516	0.729026	0.558971	0.950816	0.0196921	5.99213	5	0.306985	-0.00142298	0.0308921	0.965468	8.12274	0.385
CDH3_P22223_OID21008_v1_Neurology	CDH3	GCST90199853	5alpha-pregnan-3beta,20beta-diol monosulfate (1) levels	6	Inverse variance weighted	-0.266798	0.119644	0.765828	0.605743	0.96822	0.0257521	2.31211	5	0.804487	-0.0282469	0.0244171	0.311716	2.963	0.843
CDH3_P22223_OID21008_v1_Neurology	CDH3	GCST90200190	Dodecadienoate (12:2) levels	6	Inverse variance weighted	-0.344657	0.114317	0.708463	0.566251	0.886393	0.00257049	3.72465	5	0.5897	-0.0213248	0.0233412	0.412608	4.82936	0.668
CDH3_P22223_OID21008_v1_Neurology	CDH3	GCST90200905	Glucose to glycerol ratio	6	Inverse variance weighted	0.28471	0.120753	1.32938	1.04921	1.68436	0.0183841	6.59818	5	0.252279	0.0123428	0.0268501	0.669613	8.37111	0.367
CDH3_P22223_OID21008_v1_Neurology	CDH3	GCST90200931	Glycerol to sulfate ratio	6	Inverse variance weighted	-0.256609	0.117879	0.77367	0.614067	0.974757	0.0294889	6.06937	5	0.299528	0.00751296	0.0266325	0.791863	7.75652	0.378
CHL1_O00533_OID20366_v1_Cardiometabolic	CHL1	GCST90199626	Xanthurenate levels	52	Inverse variance weighted	-0.0764327	0.021706	0.926415	0.887829	0.966679	0.000429488	39.7178	51	0.873833	-0.00306965	0.00633823	0.630282	41.3261	0.876
CHL1_O00533_OID20366_v1_Cardiometabolic	CHL1	GCST90199662	Isovalerate (i5:0) levels	52	Inverse variance weighted	0.0643615	0.0286795	1.06648	1.00818	1.12814	0.0248218	88.2176	51	0.000943309	-0.0194451	0.00799152	0.0185836	92.5754	0.001
CHL1_O00533_OID20366_v1_Cardiometabolic	CHL1	GCST90199726	N-acetylthreonine levels	52	Inverse variance weighted	-0.045039	0.0224537	0.95596	0.914801	0.998971	0.0448716	62.5397	51	0.12899	-0.0110791	0.00643003	0.0910638	65.0366	0.132
CHL1_O00533_OID20366_v1_Cardiometabolic	CHL1	GCST90199775	Gamma-glutamylisoleucine levels	52	Inverse variance weighted	-0.0570665	0.0211886	0.944531	0.906109	0.984583	0.00707549	53.2565	51	0.387422	-0.0114304	0.00605177	0.0647302	55.8194	0.363
CHL1_O00533_OID20366_v1_Cardiometabolic	CHL1	GCST90199853	5alpha-pregnan-3beta,20beta-diol monosulfate (1) levels	52	Inverse variance weighted	0.0492964	0.0218642	1.05053	1.00646	1.09653	0.0241548	42.24	51	0.803898	0.00617301	0.00638487	0.338288	44.2437	0.785
CHL1_O00533_OID20366_v1_Cardiometabolic	CHL1	GCST90199905	Formiminoglutamate levels	52	Inverse variance weighted	-0.0599673	0.0229267	0.941795	0.900411	0.985081	0.00890686	64.3461	51	0.0992477	-0.00801923	0.00666366	0.234478	66.4142	0.112
CHL1_O00533_OID20366_v1_Cardiometabolic	CHL1	GCST90200174	3-hydroxybutyroylglycine levels	52	Inverse variance weighted	0.0672001	0.0212085	1.06951	1.02596	1.1149	0.001532	55.8106	51	0.29886	-0.0039473	0.00622714	0.529045	57.071	0.314
CHL1_O00533_OID20366_v1_Cardiometabolic	CHL1	GCST90200184	3-formylindole levels	52	Inverse variance weighted	-0.0757789	0.020337	0.927021	0.890796	0.964719	0.000194418	48.4796	51	0.574346	-0.00350192	0.00593722	0.557964	49.954	0.603
CHL1_O00533_OID20366_v1_Cardiometabolic	CHL1	GCST90200190	Dodecadienoate (12:2) levels	52	Inverse variance weighted	0.0562106	0.0209644	1.05782	1.01524	1.10219	0.00733491	40.3086	51	0.859014	0.00142008	0.00611992	0.817452	41.276	0.868
CHL1_O00533_OID20366_v1_Cardiometabolic	CHL1	GCST90200270	2-methoxyhydroquinone sulfate (1) levels	52	Inverse variance weighted	-0.0538666	0.022304	0.947558	0.907027	0.989901	0.0157306	47.694	51	0.605752	-0.00475178	0.00650906	0.468781	49.2527	0.602
CHL1_O00533_OID20366_v1_Cardiometabolic	CHL1	GCST90200356	Adenosine 5'-monophosphate (AMP) levels	52	Inverse variance weighted	0.099335	0.0213253	1.10444	1.05923	1.15158	3.19152e-06	48.6525	51	0.567408	0.00389334	0.00622261	0.534373	50.3029	0.603
CHL1_O00533_OID20366_v1_Cardiometabolic	CHL1	GCST90200546	X-17354 levels	52	Inverse variance weighted	0.0548259	0.026605	1.05636	1.00268	1.1129	0.0393284	48.9015	51	0.55741	-0.010935	0.00776604	0.165302	50.985	0.588
CHL1_O00533_OID20366_v1_Cardiometabolic	CHL1	GCST90200754	Sphingosine to phosphate ratio	52	Inverse variance weighted	0.123037	0.0276249	1.13093	1.07132	1.19385	8.43446e-06	81.2761	51	0.00446763	0.00420039	0.00812142	0.607298	86.4833	0.005
CHL1_O00533_OID20366_v1_Cardiometabolic	CHL1	GCST90200791	Creatine to carnitine ratio	52	Inverse variance weighted	0.0547407	0.0195589	1.05627	1.01654	1.09755	0.00513001	49.9498	51	0.515366	0.00276634	0.00570581	0.629915	51.5139	0.539
CHL1_O00533_OID20366_v1_Cardiometabolic	CHL1	GCST90200895	Hypotaurine to cysteine ratio	52	Inverse variance weighted	0.0909913	0.0212387	1.09526	1.0506	1.14181	1.83372e-05	47.5729	51	0.610569	-0.00977395	0.00620002	0.121231	49.7145	0.615
CHL1_O00533_OID20366_v1_Cardiometabolic	CHL1	GCST90200905	Glucose to glycerol ratio	52	Inverse variance weighted	-0.0492311	0.0197291	0.951961	0.915852	0.989494	0.0125832	53.7612	51	0.369041	0.00461457	0.0057779	0.428265	55.3786	0.373
CHL1_O00533_OID20366_v1_Cardiometabolic	CHL1	GCST90200931	Glycerol to sulfate ratio	52	Inverse variance weighted	0.0522961	0.0212056	1.05369	1.01079	1.0984	0.0136575	59.7224	51	0.188352	0.00208273	0.00624099	0.739988	61.8412	0.213
CKAP4_Q07065_OID20617_v1_Inflammation	CKAP4	GCST90199662	Isovalerate (i5:0) levels	19	Inverse variance weighted	0.0977126	0.0458099	1.10265	1.00796	1.20623	0.0329245	12.7932	18	0.803706	0.00337673	0.0121299	0.784078	14.7438	0.797
CKAP4_Q07065_OID20617_v1_Inflammation	CKAP4	GCST90199768	Phenylacetylglutamine levels	19	Inverse variance weighted	0.119043	0.0427812	1.12642	1.03582	1.22494	0.00539248	9.97982	18	0.932563	0.00364497	0.0113272	0.751536	10.99	0.93
CKAP4_Q07065_OID20617_v1_Inflammation	CKAP4	GCST90199905	Formiminoglutamate levels	19	Inverse variance weighted	0.0949062	0.0429913	1.09956	1.0107	1.19622	0.0272744	12.6669	18	0.810968	-0.000952251	0.0113708	0.934237	14.6278	0.795
CKAP4_Q07065_OID20617_v1_Inflammation	CKAP4	GCST90200493	X-12013 levels	19	Inverse variance weighted	0.268454	0.0532175	1.30794	1.17839	1.45174	4.54784e-07	17.9151	18	0.461261	0.0162315	0.0141116	0.265977	20.4523	0.487
CLEC1A_Q8NC01_OID20099_v1_Cardiometabolic	CLEC1A	GCST90199703	Gamma-glutamylvaline levels	27	Inverse variance weighted	0.0706831	0.0282776	1.07324	1.01538	1.1344	0.0124329	18.1121	26	0.871656	0.00311091	0.00829598	0.71083	19.7882	0.886
CLEC1A_Q8NC01_OID20099_v1_Cardiometabolic	CLEC1A	GCST90199726	N-acetylthreonine levels	27	Inverse variance weighted	-0.0803823	0.0272851	0.922763	0.874712	0.973455	0.00321894	12.6093	26	0.987182	0.00178502	0.00801016	0.825468	13.0525	0.99
CLEC1A_Q8NC01_OID20099_v1_Cardiometabolic	CLEC1A	GCST90199755	3,7-dimethylurate levels	27	Inverse variance weighted	-0.0746826	0.0317491	0.928038	0.872048	0.987623	0.018659	17.9544	26	0.877425	0.00464513	0.00933755	0.623206	19.4911	0.887
CLEC1A_Q8NC01_OID20099_v1_Cardiometabolic	CLEC1A	GCST90199864	Gamma-CEHC levels	27	Inverse variance weighted	-0.0778007	0.0291219	0.925149	0.873821	0.979491	0.00755012	20.131	26	0.78531	-0.00285095	0.0085498	0.741573	22.7484	0.775
CLEC1A_Q8NC01_OID20099_v1_Cardiometabolic	CLEC1A	GCST90200019	Dopamine 3-o-sulfate levels	27	Inverse variance weighted	-0.0867771	0.0288686	0.916881	0.866442	0.970257	0.00264767	19.5978	26	0.810224	-0.00282915	0.0084755	0.741312	21.7436	0.78
CLEC1A_Q8NC01_OID20099_v1_Cardiometabolic	CLEC1A	GCST90200038	1-palmitoyl-2-palmitoleoyl-gpc (16:0/16:1) levels	27	Inverse variance weighted	0.121683	0.0309355	1.1294	1.06295	1.19999	8.37361e-05	30.1169	26	0.262796	0.0144153	0.00879999	0.113926	34.1506	0.255
CLEC1A_Q8NC01_OID20099_v1_Cardiometabolic	CLEC1A	GCST90200163	Heptenedioate (C7:1-DC) levels	27	Inverse variance weighted	-0.0806569	0.0283549	0.92251	0.87264	0.975231	0.00444742	23.4213	26	0.609021	-0.0135816	0.00832514	0.115343	25.0687	0.651
CLEC1A_Q8NC01_OID20099_v1_Cardiometabolic	CLEC1A	GCST90200534	X-16580 levels	27	Inverse variance weighted	-0.0875611	0.0286011	0.916163	0.866217	0.968988	0.00220266	21.9906	26	0.689212	-0.0070256	0.00839537	0.41061	24.353	0.657
CLEC1A_Q8NC01_OID20099_v1_Cardiometabolic	CLEC1A	GCST90200783	Mannose to S-methylcysteine ratio	27	Inverse variance weighted	0.0777316	0.0291838	1.08083	1.02074	1.14446	0.0077328	14.2331	26	0.969799	-0.00504487	0.00856648	0.561207	15.0044	0.98
CLEC4C_Q8WTT0_OID20547_v1_Inflammation	CLEC4C	GCST90199662	Isovalerate (i5:0) levels	92	Inverse variance weighted	-0.0643479	0.0129844	0.937679	0.914116	0.961848	7.20384e-07	94.1738	91	0.389019	-0.00735736	0.00507528	0.150633	95.9841	0.388
CLEC4C_Q8WTT0_OID20547_v1_Inflammation	CLEC4C	GCST90199741	Gamma-glutamylglycine levels	92	Inverse variance weighted	0.0738441	0.0122755	1.07664	1.05104	1.10286	1.79254e-09	73.849	91	0.905078	-0.0037949	0.00483135	0.434239	75.907	0.9
CLEC4C_Q8WTT0_OID20547_v1_Inflammation	CLEC4C	GCST90199848	Succinylcarnitine levels	92	Inverse variance weighted	0.0350698	0.0122932	1.03569	1.01104	1.06095	0.00433388	69.4496	91	0.954862	-0.0003335	0.00484042	0.945223	71.1568	0.96
CLEC4C_Q8WTT0_OID20547_v1_Inflammation	CLEC4C	GCST90199888	Cinnamoylglycine levels	92	Inverse variance weighted	0.0433413	0.0125775	1.04429	1.01887	1.07036	0.000569094	70.0569	91	0.949511	-0.00120053	0.00495201	0.808996	71.47	0.953
CLEC4C_Q8WTT0_OID20547_v1_Inflammation	CLEC4C	GCST90199891	S-methylcysteine levels	92	Inverse variance weighted	0.0663045	0.0140508	1.06855	1.03953	1.09839	2.37129e-06	113.701	91	0.0538427	-0.00458909	0.0055391	0.409584	115.957	0.061
CLEC4C_Q8WTT0_OID20547_v1_Inflammation	CLEC4C	GCST90200019	Dopamine 3-o-sulfate levels	92	Inverse variance weighted	-0.0308808	0.0136547	0.969591	0.943986	0.995891	0.023725	107.621	91	0.112597	-0.00649522	0.00535925	0.228699	109.31	0.127
CLEC4C_Q8WTT0_OID20547_v1_Inflammation	CLEC4C	GCST90200211	3-hydroxypyridine glucuronide levels	92	Inverse variance weighted	0.0468398	0.0164353	1.04795	1.01473	1.08226	0.0043725	109.752	91	0.0879962	0.00158928	0.00651438	0.807813	111.858	0.102
CLEC4C_Q8WTT0_OID20547_v1_Inflammation	CLEC4C	GCST90200292	Trans-4-hydroxyproline levels	92	Inverse variance weighted	0.0260607	0.0132405	1.0264	1.00011	1.05339	0.0490376	102.627	91	0.190362	0.00753804	0.0051783	0.148955	105.196	0.195
CLEC4C_Q8WTT0_OID20547_v1_Inflammation	CLEC4C	GCST90200356	Adenosine 5'-monophosphate (AMP) levels	92	Inverse variance weighted	-0.0288086	0.0124912	0.971602	0.948104	0.995684	0.0210936	81.3595	91	0.755414	-0.00175813	0.00491422	0.721358	83.7808	0.761
CLEC4C_Q8WTT0_OID20547_v1_Inflammation	CLEC4C	GCST90200534	X-16580 levels	92	Inverse variance weighted	-0.0297238	0.0140835	0.970714	0.944285	0.997882	0.0348126	116.725	91	0.0359025	0.0023659	0.00556698	0.67186	119.744	0.035
CLEC4C_Q8WTT0_OID20547_v1_Inflammation	CLEC4C	GCST90200783	Mannose to S-methylcysteine ratio	92	Inverse variance weighted	-0.0717567	0.0126848	0.930757	0.907902	0.954188	1.54139e-08	85.1213	91	0.653874	0.00693392	0.00499126	0.168196	86.4843	0.675
CLEC4C_Q8WTT0_OID20547_v1_Inflammation	CLEC4C	GCST90200791	Creatine to carnitine ratio	92	Inverse variance weighted	0.0237961	0.0114487	1.02408	1.00136	1.04732	0.0376632	88.7992	91	0.545747	0.00213923	0.00450597	0.636113	91.2535	0.531
CLEC4C_Q8WTT0_OID20547_v1_Inflammation	CLEC4C	GCST90200898	Citrulline to phosphate ratio	92	Inverse variance weighted	0.0293662	0.0125373	1.0298	1.0048	1.05542	0.0191649	93.3488	91	0.41217	0.00287658	0.00495155	0.562728	94.6242	0.438
CLEC4C_Q8WTT0_OID20547_v1_Inflammation	CLEC4C	GCST90200931	Glycerol to sulfate ratio	92	Inverse variance weighted	-0.0354769	0.0114697	0.965145	0.94369	0.987088	0.0019807	83.5363	91	0.698242	-0.000520314	0.00451358	0.908482	85.5083	0.706
CLEC7A_Q9BXN2_OID20636_v1_Inflammation	CLEC7A	GCST90199626	Xanthurenate levels	69	Inverse variance weighted	0.0341771	0.0140972	1.03477	1.00657	1.06376	0.0153337	50.3621	68	0.946181	-0.000436316	0.00408096	0.915176	51.2182	0.969
CLEC7A_Q9BXN2_OID20636_v1_Inflammation	CLEC7A	GCST90199775	Gamma-glutamylisoleucine levels	69	Inverse variance weighted	0.0322954	0.01347	1.03282	1.00591	1.06045	0.0165035	55.251	68	0.86693	0.00558498	0.00389741	0.156509	57.2499	0.851
CLEC7A_Q9BXN2_OID20636_v1_Inflammation	CLEC7A	GCST90199853	5alpha-pregnan-3beta,20beta-diol monosulfate (1) levels	69	Inverse variance weighted	0.0281441	0.0142033	1.02854	1.00031	1.05758	0.0475333	61.8528	68	0.686603	0.00527327	0.0041132	0.204248	63.1559	0.691
CLEC7A_Q9BXN2_OID20636_v1_Inflammation	CLEC7A	GCST90199905	Formiminoglutamate levels	69	Inverse variance weighted	0.0440495	0.013264	1.04503	1.01822	1.07256	0.000897013	66.3392	68	0.534374	-0.00102453	0.00383741	0.790301	69.4792	0.516
CLEC7A_Q9BXN2_OID20636_v1_Inflammation	CLEC7A	GCST90199959	O-sulfo-l-tyrosine levels	69	Inverse variance weighted	0.0295449	0.0136055	1.02999	1.00288	1.05782	0.0298904	61.2316	68	0.706487	0.00241922	0.00393657	0.540934	62.6156	0.727
CLEC7A_Q9BXN2_OID20636_v1_Inflammation	CLEC7A	GCST90200019	Dopamine 3-o-sulfate levels	69	Inverse variance weighted	0.0443808	0.013921	1.04538	1.01724	1.0743	0.00143241	56.1254	68	0.847626	-0.00270719	0.00402921	0.503964	57.8102	0.869
CLEC7A_Q9BXN2_OID20636_v1_Inflammation	CLEC7A	GCST90200038	1-palmitoyl-2-palmitoleoyl-gpc (16:0/16:1) levels	69	Inverse variance weighted	-0.0360328	0.0141149	0.964609	0.938288	0.991667	0.0106853	70.5313	68	0.393022	-0.00101795	0.00411256	0.805261	73.7236	0.342
CLEC7A_Q9BXN2_OID20636_v1_Inflammation	CLEC7A	GCST90200214	11beta-hydroxyandrosterone glucuronide levels	69	Inverse variance weighted	0.0300792	0.0133472	1.03054	1.00393	1.05785	0.024221	62.199	68	0.67534	0.00213015	0.00386	0.582885	63.8372	0.669
CLEC7A_Q9BXN2_OID20636_v1_Inflammation	CLEC7A	GCST90200270	2-methoxyhydroquinone sulfate (1) levels	69	Inverse variance weighted	-0.0287833	0.014677	0.971627	0.944075	0.999984	0.049865	70.0439	68	0.408813	0.00585708	0.0042235	0.170105	71.7481	0.437
CLEC7A_Q9BXN2_OID20636_v1_Inflammation	CLEC7A	GCST90200292	Trans-4-hydroxyproline levels	69	Inverse variance weighted	0.0294591	0.0138263	1.0299	1.00236	1.05819	0.0331178	62.7947	68	0.65568	0.00538214	0.00400131	0.18313	64.1016	0.689
CNPY4_Q8N129_OID21317_v1_Oncology	CNPY4	GCST90199626	Xanthurenate levels	12	Inverse variance weighted	-0.131421	0.0554616	0.876848	0.786529	0.97754	0.0178079	12.0325	11	0.361207	0.00314703	0.0139792	0.826419	13.5143	0.461
CNPY4_Q8N129_OID21317_v1_Oncology	CNPY4	GCST90199712	3-carboxy-4-methyl-5-propyl-2-furanpropanoate (cmpf) levels	12	Inverse variance weighted	-0.111884	0.0511612	0.894148	0.808835	0.988459	0.0287502	4.92787	11	0.93461	-0.00250633	0.0123347	0.843058	5.42834	0.951
CNPY4_Q8N129_OID21317_v1_Oncology	CNPY4	GCST90199755	3,7-dimethylurate levels	12	Inverse variance weighted	-0.159185	0.0579104	0.852838	0.761329	0.955347	0.00598093	10.2691	11	0.506358	-0.00961712	0.0139663	0.506739	11.756	0.531
CNPY4_Q8N129_OID21317_v1_Oncology	CNPY4	GCST90200163	Heptenedioate (C7:1-DC) levels	12	Inverse variance weighted	-0.114062	0.0528754	0.892202	0.804368	0.989627	0.0309906	11.6065	11	0.393936	0.014141	0.0126046	0.288125	13.351	0.427
CNPY4_Q8N129_OID21317_v1_Oncology	CNPY4	GCST90200184	3-formylindole levels	12	Inverse variance weighted	-0.110546	0.0496098	0.895346	0.812385	0.986778	0.0258606	8.69424	11	0.650092	0.00254068	0.0119595	0.836031	10.0055	0.704
CNPY4_Q8N129_OID21317_v1_Oncology	CNPY4	GCST90200214	11beta-hydroxyandrosterone glucuronide levels	12	Inverse variance weighted	-0.125645	0.0501201	0.881928	0.799411	0.972963	0.0121802	5.53056	11	0.902782	0.00719929	0.0120854	0.564614	6.42077	0.924
CNPY4_Q8N129_OID21317_v1_Oncology	CNPY4	GCST90200493	X-12013 levels	12	Inverse variance weighted	0.192561	0.0617381	1.21235	1.07418	1.3683	0.00181464	9.79615	11	0.548811	0.0237972	0.0149063	0.141472	11.7273	0.538
CNPY4_Q8N129_OID21317_v1_Oncology	CNPY4	GCST90200754	Sphingosine to phosphate ratio	12	Inverse variance weighted	-0.11272	0.0533677	0.893401	0.804672	0.991913	0.0346741	4.36151	11	0.958125	-0.0159071	0.0128509	0.244056	5.98714	0.924
CNPY4_Q8N129_OID21317_v1_Oncology	CNPY4	GCST90200895	Hypotaurine to cysteine ratio	12	Inverse variance weighted	0.121682	0.0517319	1.12939	1.02049	1.24992	0.0186648	10.9403	11	0.448277	-0.00902619	0.0127282	0.494432	12.2559	0.513
CNPY4_Q8N129_OID21317_v1_Oncology	CNPY4	GCST90200898	Citrulline to phosphate ratio	12	Inverse variance weighted	-0.104421	0.0515747	0.900846	0.814234	0.996671	0.0429025	8.07922	11	0.70619	-0.0226188	0.0124321	0.0988762	9.37256	0.738
CNTN2_Q02246_OID21426_v1_Oncology	CNTN2	GCST90199661	Maleate levels	83	Inverse variance weighted	-0.024987	0.0123608	0.975323	0.951977	0.99924	0.0432304	86.524	82	0.345012	-0.00473683	0.00460643	0.306866	88.0029	0.384
CNTN2_Q02246_OID21426_v1_Oncology	CNTN2	GCST90199703	Gamma-glutamylvaline levels	83	Inverse variance weighted	0.0251457	0.0122879	1.02546	1.00106	1.05046	0.0407183	90.3751	82	0.246792	-0.00299788	0.00459712	0.51617	91.4989	0.304
CNTN2_Q02246_OID21426_v1_Oncology	CNTN2	GCST90199769	3-hydroxydodecanedioate levels	83	Inverse variance weighted	-0.0317266	0.0125915	0.968771	0.945155	0.992977	0.0117459	61.7946	82	0.953198	0.00155466	0.0046976	0.741538	63.5637	0.949
CNTN2_Q02246_OID21426_v1_Oncology	CNTN2	GCST90199775	Gamma-glutamylisoleucine levels	83	Inverse variance weighted	0.026539	0.0115677	1.02689	1.00387	1.05044	0.0217766	78.1714	82	0.599269	-0.00207095	0.00431114	0.632257	79.4824	0.631
CNTN2_Q02246_OID21426_v1_Oncology	CNTN2	GCST90199794	1-oleoyl-GPE (18:1) levels	83	Inverse variance weighted	0.0493525	0.0119649	1.05059	1.02624	1.07552	3.71129e-05	79.2962	82	0.564058	0.00436314	0.00446142	0.331	81.0372	0.563
CNTN2_Q02246_OID21426_v1_Oncology	CNTN2	GCST90199959	O-sulfo-l-tyrosine levels	83	Inverse variance weighted	-0.0246672	0.0116748	0.975635	0.953563	0.998217	0.0346132	79.0543	82	0.571655	-0.000709142	0.00435246	0.87098	80.517	0.596
CNTN2_Q02246_OID21426_v1_Oncology	CNTN2	GCST90200044	1-(1-enyl-stearoyl)-2-oleoyl-GPE (p-18:0/18:1) levels	83	Inverse variance weighted	-0.0332878	0.0120243	0.96726	0.944731	0.990327	0.00563364	65.2653	82	0.912288	0.00520923	0.00448248	0.248596	66.7521	0.91
CNTN2_Q02246_OID21426_v1_Oncology	CNTN2	GCST90200211	3-hydroxypyridine glucuronide levels	83	Inverse variance weighted	-0.0372649	0.0152093	0.963421	0.935125	0.992573	0.0142797	93.4776	82	0.181661	-0.00107699	0.00570661	0.850779	95.0868	0.191
CNTN2_Q02246_OID21426_v1_Oncology	CNTN2	GCST90200214	11beta-hydroxyandrosterone glucuronide levels	83	Inverse variance weighted	-0.0225449	0.0114474	0.977707	0.956015	0.999892	0.0489047	64.4709	82	0.923293	0.00326921	0.00426838	0.445954	66.3459	0.93
CNTN2_Q02246_OID21426_v1_Oncology	CNTN2	GCST90200356	Adenosine 5'-monophosphate (AMP) levels	83	Inverse variance weighted	-0.0266405	0.0118865	0.973711	0.951288	0.996663	0.0250105	76.3202	82	0.656083	-0.00600679	0.00443136	0.17902	77.9263	0.66
CNTN2_Q02246_OID21426_v1_Oncology	CNTN2	GCST90200606	X-22509 levels	83	Inverse variance weighted	-0.0388326	0.0146407	0.961912	0.934701	0.989914	0.00799288	66.6161	82	0.891198	0.00650797	0.00545634	0.236455	67.9982	0.898
CNTN2_Q02246_OID21426_v1_Oncology	CNTN2	GCST90200783	Mannose to S-methylcysteine ratio	83	Inverse variance weighted	-0.0300023	0.0120667	0.970443	0.947761	0.993669	0.0129051	81.0666	82	0.508386	-0.00961201	0.00449861	0.0356432	83.0233	0.517
CNTN2_Q02246_OID21426_v1_Oncology	CNTN2	GCST90200898	Citrulline to phosphate ratio	83	Inverse variance weighted	0.0288663	0.0117822	1.02929	1.00579	1.05333	0.0142857	67.0691	82	0.883442	-0.00535956	0.00439281	0.225976	70.002	0.858
COL24A1_Q17RW2_OID31464_v1_Oncology_II	COL24A1	GCST90199726	N-acetylthreonine levels	21	Inverse variance weighted	-0.120414	0.0459878	0.886554	0.810139	0.970176	0.00883472	12.915	20	0.881003	0.00209222	0.0119512	0.862881	14.0957	0.898
COL24A1_Q17RW2_OID31464_v1_Oncology_II	COL24A1	GCST90199755	3,7-dimethylurate levels	21	Inverse variance weighted	0.111221	0.0538393	1.11764	1.00571	1.24203	0.0388487	14.6105	20	0.798246	0.00880969	0.0140037	0.536775	15.863	0.805
COL24A1_Q17RW2_OID31464_v1_Oncology_II	COL24A1	GCST90199771	7-methylguanine levels	21	Inverse variance weighted	-0.0948836	0.0474723	0.909479	0.828673	0.998164	0.0456394	16.2227	20	0.702717	-0.00770767	0.0123344	0.539475	17.408	0.725
COL24A1_Q17RW2_OID31464_v1_Oncology_II	COL24A1	GCST90199775	Gamma-glutamylisoleucine levels	21	Inverse variance weighted	0.0975283	0.0471063	1.10244	1.00521	1.20908	0.0384162	15.6332	20	0.739102	-0.0113766	0.0122414	0.364361	17.5265	0.696
COL24A1_Q17RW2_OID31464_v1_Oncology_II	COL24A1	GCST90199864	Gamma-CEHC levels	21	Inverse variance weighted	-0.12362	0.0608762	0.883716	0.784321	0.995707	0.0422878	30.7885	20	0.0580459	-0.0167283	0.0157663	0.301982	32.8532	0.069
COL24A1_Q17RW2_OID31464_v1_Oncology_II	COL24A1	GCST90200044	1-(1-enyl-stearoyl)-2-oleoyl-GPE (p-18:0/18:1) levels	21	Inverse variance weighted	-0.2061	0.0507627	0.813752	0.736685	0.898881	4.90588e-05	21.515	20	0.367395	-0.0260085	0.0127183	0.0549621	24.5135	0.379
COL24A1_Q17RW2_OID31464_v1_Oncology_II	COL24A1	GCST90200174	3-hydroxybutyroylglycine levels	21	Inverse variance weighted	-0.108822	0.0459669	0.89689	0.819618	0.981448	0.0179141	15.4778	20	0.748447	-0.0199202	0.0119449	0.111779	17.0728	0.722
COL24A1_Q17RW2_OID31464_v1_Oncology_II	COL24A1	GCST90200184	3-formylindole levels	21	Inverse variance weighted	0.130204	0.0621441	1.13906	1.00844	1.2866	0.0361535	36.2202	20	0.0144892	0.0120122	0.0163353	0.471107	38.4147	0.019
COL24A1_Q17RW2_OID31464_v1_Oncology_II	COL24A1	GCST90200190	Dodecadienoate (12:2) levels	21	Inverse variance weighted	-0.102718	0.0501121	0.902381	0.817963	0.995512	0.0403869	22.1795	20	0.330852	0.0100445	0.0131603	0.454692	23.9753	0.371
COL24A1_Q17RW2_OID31464_v1_Oncology_II	COL24A1	GCST90200270	2-methoxyhydroquinone sulfate (1) levels	21	Inverse variance weighted	-0.176851	0.0529381	0.837904	0.755323	0.929515	0.000835614	21.8561	20	0.348368	-0.00551919	0.0140425	0.698669	23.2497	0.405
COL24A1_Q17RW2_OID31464_v1_Oncology_II	COL24A1	GCST90200292	Trans-4-hydroxyproline levels	21	Inverse variance weighted	-0.139808	0.0483503	0.869525	0.790907	0.955958	0.00383332	14.0478	20	0.828062	-0.00784113	0.0125626	0.539942	15.4055	0.835
COL24A1_Q17RW2_OID31464_v1_Oncology_II	COL24A1	GCST90200534	X-16580 levels	21	Inverse variance weighted	-0.145955	0.0520516	0.864196	0.780378	0.957017	0.00504648	23.2579	20	0.276312	-0.0059414	0.0138073	0.671813	25.0591	0.308
COL24A1_Q17RW2_OID31464_v1_Oncology_II	COL24A1	GCST90200606	X-22509 levels	21	Inverse variance weighted	-0.156048	0.0754151	0.855518	0.737963	0.991799	0.0385285	31.8138	20	0.0453236	0.0370563	0.0181912	0.0558209	37.5199	0.033
COL24A1_Q17RW2_OID31464_v1_Oncology_II	COL24A1	GCST90200898	Citrulline to phosphate ratio	21	Inverse variance weighted	-0.139614	0.0607811	0.869694	0.77202	0.979726	0.0216194	32.0999	20	0.0422451	0.010022	0.0160408	0.539545	34.7199	0.053
COL24A1_Q17RW2_OID31464_v1_Oncology_II	COL24A1	GCST90200905	Glucose to glycerol ratio	21	Inverse variance weighted	0.0891797	0.0435775	1.09328	1.00378	1.19076	0.0407107	9.63036	20	0.97439	0.0131531	0.0113249	0.259849	10.406	0.985
COL24A1_Q17RW2_OID31464_v1_Oncology_II	COL24A1	GCST90200931	Glycerol to sulfate ratio	21	Inverse variance weighted	-0.0905229	0.0444645	0.913453	0.837216	0.996633	0.0417659	9.17447	20	0.980797	-0.0120297	0.0115521	0.310788	10.163	0.977
COL24A1_Q17RW2_OID31464_v1_Oncology_II	COL24A1	GCST90200936	Succinate to proline ratio	21	Inverse variance weighted	-0.122096	0.0535459	0.885063	0.796884	0.983	0.0225946	24.6874	20	0.213654	0.0308197	0.0125274	0.0236392	26.9323	0.253
COL9A1_P20849_OID20550_v1_Inflammation	COL9A1	GCST90199726	N-acetylthreonine levels	16	Inverse variance weighted	0.139655	0.0423244	1.14988	1.05834	1.24933	0.00096809	7.28625	15	0.949214	0.00769332	0.0171536	0.660658	8.26415	0.952
COL9A1_P20849_OID20550_v1_Inflammation	COL9A1	GCST90199891	S-methylcysteine levels	16	Inverse variance weighted	-0.114013	0.0448363	0.892247	0.817183	0.974205	0.0109947	14.1848	15	0.511565	-0.00686934	0.018207	0.711615	15.9686	0.542
COL9A1_P20849_OID20550_v1_Inflammation	COL9A1	GCST90199921	Dihydroferulate levels	16	Inverse variance weighted	-0.117582	0.0514469	0.889068	0.80379	0.983394	0.0222836	8.74131	15	0.89065	0.0148359	0.0208991	0.489435	10.3431	0.878
COL9A1_P20849_OID20550_v1_Inflammation	COL9A1	GCST90200174	3-hydroxybutyroylglycine levels	16	Inverse variance weighted	0.0838816	0.042291	1.0875	1.00099	1.18148	0.0473187	12.9202	15	0.608463	-0.000889757	0.0171365	0.959325	16.0659	0.535
COL9A1_P20849_OID20550_v1_Inflammation	COL9A1	GCST90200211	3-hydroxypyridine glucuronide levels	16	Inverse variance weighted	-0.148888	0.0559031	0.861665	0.772241	0.961445	0.00773712	16.4216	15	0.354596	0.0181717	0.022942	0.441535	18.8712	0.37
COL9A1_P20849_OID20550_v1_Inflammation	COL9A1	GCST90200895	Hypotaurine to cysteine ratio	16	Inverse variance weighted	0.0916739	0.0443475	1.09601	1.00476	1.19554	0.0387181	11.1884	15	0.739129	0.00121346	0.0179794	0.947145	12.5762	0.768
CPXM1_Q96SM3_OID21479_v1_Oncology	CPXM1	GCST90199741	Gamma-glutamylglycine levels	24	Inverse variance weighted	-0.084791	0.0269716	0.918704	0.871399	0.968578	0.0016682	22.2151	23	0.507298	-0.0160921	0.00944863	0.102635	22.8889	0.593
CPXM1_Q96SM3_OID21479_v1_Oncology	CPXM1	GCST90199755	3,7-dimethylurate levels	24	Inverse variance weighted	-0.0697152	0.0305229	0.932659	0.878499	0.990159	0.0223701	11.6046	23	0.976129	-0.00226822	0.0106918	0.833946	12.1197	0.98
CPXM1_Q96SM3_OID21479_v1_Oncology	CPXM1	GCST90199864	Gamma-CEHC levels	24	Inverse variance weighted	-0.0798691	0.0278066	0.923237	0.874266	0.974951	0.00407492	18.0554	23	0.754477	-0.00451612	0.00974095	0.647473	19.4034	0.773
CPXM1_Q96SM3_OID21479_v1_Oncology	CPXM1	GCST90200044	1-(1-enyl-stearoyl)-2-oleoyl-GPE (p-18:0/18:1) levels	24	Inverse variance weighted	-0.061682	0.0277651	0.940182	0.890385	0.992764	0.0263128	15.9734	23	0.856404	0.0052395	0.0097246	0.595443	16.8172	0.878
CPXM1_Q96SM3_OID21479_v1_Oncology	CPXM1	GCST90200184	3-formylindole levels	24	Inverse variance weighted	-0.063239	0.0261733	0.938719	0.891777	0.988132	0.0156852	21.5509	23	0.547485	-0.000272532	0.00917186	0.976563	23.3557	0.57
CPXM1_Q96SM3_OID21479_v1_Oncology	CPXM1	GCST90200306	Butyrate/isobutyrate (4:0) levels	24	Inverse variance weighted	-0.0550228	0.0280077	0.946464	0.895908	0.999872	0.0494657	21.5696	23	0.546345	-0.0125259	0.00981476	0.215182	23.9118	0.546
CPXM1_Q96SM3_OID21479_v1_Oncology	CPXM1	GCST90200364	Cysteinylglycine levels	24	Inverse variance weighted	-0.0694268	0.0273905	0.932928	0.884165	0.984382	0.0112542	16.9772	23	0.81037	0.000692588	0.00960254	0.943154	18.2175	0.824
CPXM1_Q96SM3_OID21479_v1_Oncology	CPXM1	GCST90200754	Sphingosine to phosphate ratio	24	Inverse variance weighted	0.063305	0.0281484	1.06535	1.00817	1.12578	0.0245143	7.96364	23	0.99843	0.00291101	0.00986668	0.770734	8.59317	0.999
CR1_P17927_OID30697_v1_Inflammation_II	CR1	GCST90199712	3-carboxy-4-methyl-5-propyl-2-furanpropanoate (cmpf) levels	45	Inverse variance weighted	0.0397318	0.0178227	1.04053	1.00481	1.07752	0.025795	34.9142	44	0.834517	0.00388139	0.00698085	0.581089	36.2447	0.85
CR1_P17927_OID30697_v1_Inflammation_II	CR1	GCST90199848	Succinylcarnitine levels	45	Inverse variance weighted	-0.0495368	0.0184583	0.95167	0.917856	0.98673	0.00728103	47.1477	44	0.345097	-0.000839792	0.00731702	0.90916	50.152	0.309
CR1_P17927_OID30697_v1_Inflammation_II	CR1	GCST90199905	Formiminoglutamate levels	45	Inverse variance weighted	-0.058966	0.0173311	0.942739	0.911253	0.975313	0.000668152	36.5684	44	0.779234	-0.0159921	0.00679213	0.0231834	38.2953	0.802
CR1_P17927_OID30697_v1_Inflammation_II	CR1	GCST90200292	Trans-4-hydroxyproline levels	45	Inverse variance weighted	0.0563786	0.0180881	1.058	1.02115	1.09618	0.00182774	32.0723	44	0.909225	-0.00395915	0.00708288	0.579079	33.4369	0.909
CR1_P17927_OID30697_v1_Inflammation_II	CR1	GCST90200364	Cysteinylglycine levels	45	Inverse variance weighted	0.0440854	0.0180906	1.04507	1.00867	1.08279	0.0148131	37.0435	44	0.761948	0.0146258	0.00708272	0.0449852	39.5427	0.731
CR1_P17927_OID30697_v1_Inflammation_II	CR1	GCST90200606	X-22509 levels	45	Inverse variance weighted	0.0620975	0.0236242	1.06407	1.01592	1.11449	0.00857493	49.3501	44	0.2679	0.0143822	0.00912427	0.122296	51.1391	0.283
CR1_P17927_OID30697_v1_Inflammation_II	CR1	GCST90200791	Creatine to carnitine ratio	45	Inverse variance weighted	0.0339127	0.0169468	1.03449	1.0007	1.06943	0.0453782	45.7866	44	0.39788	0.00268126	0.00670197	0.691086	47.5053	0.443
CR2_P20023_OID20393_v1_Cardiometabolic	CR2	GCST90199726	N-acetylthreonine levels	23	Inverse variance weighted	0.0742424	0.0377107	1.07707	1.00033	1.15969	0.0489835	15.5987	22	0.835293	0.0187184	0.00895507	0.048941	17.1145	0.821
CR2_P20023_OID20393_v1_Cardiometabolic	CR2	GCST90199771	7-methylguanine levels	23	Inverse variance weighted	0.105785	0.0482436	1.11158	1.01129	1.22182	0.0283275	33.7766	22	0.0517527	0.0275685	0.0100682	0.0123191	36.4798	0.069
CR2_P20023_OID20393_v1_Cardiometabolic	CR2	GCST90199794	1-oleoyl-GPE (18:1) levels	23	Inverse variance weighted	0.114224	0.0399348	1.121	1.03661	1.21227	0.00423283	16.3785	22	0.796668	0.0034925	0.00948398	0.716371	17.5903	0.816
CR2_P20023_OID20393_v1_Cardiometabolic	CR2	GCST90200019	Dopamine 3-o-sulfate levels	23	Inverse variance weighted	-0.103631	0.0398733	0.901558	0.833782	0.974842	0.00934922	11.5456	22	0.966066	0.00463017	0.00946815	0.629892	12.5717	0.974
CR2_P20023_OID20393_v1_Cardiometabolic	CR2	GCST90200038	1-palmitoyl-2-palmitoleoyl-gpc (16:0/16:1) levels	23	Inverse variance weighted	0.0934233	0.0397208	1.09793	1.01569	1.18682	0.0186727	21.8902	22	0.466458	0.00934334	0.00942982	0.333049	23.8952	0.495
CRH_P06850_OID21257_v1_Oncology	CRH	GCST90199712	3-carboxy-4-methyl-5-propyl-2-furanpropanoate (cmpf) levels	22	Inverse variance weighted	-0.103528	0.0367177	0.901651	0.839042	0.968932	0.00480891	24.3967	21	0.274238	0.00423136	0.00864865	0.629987	25.6732	0.322
CRH_P06850_OID21257_v1_Oncology	CRH	GCST90199769	3-hydroxydodecanedioate levels	22	Inverse variance weighted	0.0914606	0.0443034	1.09577	1.00464	1.19518	0.0389783	30.4487	21	0.0833355	-0.0111933	0.0101848	0.284816	31.8962	0.12
CRH_P06850_OID21257_v1_Oncology	CRH	GCST90199891	S-methylcysteine levels	22	Inverse variance weighted	0.0781445	0.0390179	1.08128	1.00167	1.16721	0.0452002	26.3802	21	0.192322	-0.00974096	0.0089899	0.291457	28.5165	0.213
CRH_P06850_OID21257_v1_Oncology	CRH	GCST90200019	Dopamine 3-o-sulfate levels	22	Inverse variance weighted	-0.151163	0.0438233	0.859707	0.788946	0.936815	0.000561884	33.4289	21	0.0416725	-0.00476068	0.0103439	0.650308	40.7632	0.037
CRH_P06850_OID21257_v1_Oncology	CRH	GCST90200190	Dodecadienoate (12:2) levels	22	Inverse variance weighted	0.11614	0.0340109	1.12315	1.05072	1.20058	0.000638328	15.3848	21	0.803159	0.000259434	0.0078689	0.974026	17.2916	0.814
CRH_P06850_OID21257_v1_Oncology	CRH	GCST90200211	3-hydroxypyridine glucuronide levels	22	Inverse variance weighted	-0.145512	0.0414675	0.86458	0.79709	0.937784	0.000449716	17.5686	21	0.676118	-0.0234546	0.00958756	0.0238003	20.4095	0.624
CRH_P06850_OID21257_v1_Oncology	CRH	GCST90200356	Adenosine 5'-monophosphate (AMP) levels	22	Inverse variance weighted	-0.0899091	0.0346165	0.914014	0.854057	0.978181	0.00939619	15.5367	21	0.795091	-0.014432	0.0080069	0.0865683	21.1196	0.651
CRH_P06850_OID21257_v1_Oncology	CRH	GCST90200546	X-17354 levels	22	Inverse variance weighted	0.192578	0.0432577	1.21237	1.11382	1.31964	8.51269e-06	15.1686	21	0.814398	0.00758438	0.0100154	0.457715	17.1628	0.772
CRH_P06850_OID21257_v1_Oncology	CRH	GCST90200898	Citrulline to phosphate ratio	22	Inverse variance weighted	0.0754085	0.0342933	1.07832	1.00823	1.1533	0.0278833	18.3246	21	0.628379	0.00538829	0.00793458	0.504864	20.5105	0.635
CRISP2_P16562_OID21456_v1_Oncology	CRISP2	GCST90199768	Phenylacetylglutamine levels	69	Inverse variance weighted	-0.0363192	0.0165177	0.964332	0.933612	0.996063	0.0278922	102.153	68	0.00465262	-0.00220221	0.00630786	0.728093	108.036	0.002
CRISP2_P16562_OID21456_v1_Oncology	CRISP2	GCST90199769	3-hydroxydodecanedioate levels	69	Inverse variance weighted	-0.0314267	0.0150165	0.969062	0.940956	0.998008	0.0363662	63.746	68	0.623681	-0.00671908	0.00569965	0.242624	64.9765	0.633
CRISP2_P16562_OID21456_v1_Oncology	CRISP2	GCST90200211	3-hydroxypyridine glucuronide levels	69	Inverse variance weighted	0.0517943	0.0169364	1.05316	1.01877	1.08871	0.00222704	48.9482	68	0.960687	0.000885827	0.00643372	0.890902	50.5258	0.964
CRISP2_P16562_OID21456_v1_Oncology	CRISP2	GCST90200214	11beta-hydroxyandrosterone glucuronide levels	69	Inverse variance weighted	0.0274651	0.013899	1.02785	1.00022	1.05623	0.0481499	70.8033	68	0.384316	0.0109759	0.00516478	0.0372666	72.4999	0.431
CRISP2_P16562_OID21456_v1_Oncology	CRISP2	GCST90200306	Butyrate/isobutyrate (4:0) levels	69	Inverse variance weighted	0.045452	0.0154241	1.0465	1.01534	1.07862	0.00321069	77.6628	68	0.197981	-0.00786772	0.00581731	0.180774	79.3612	0.2
CRISP2_P16562_OID21456_v1_Oncology	CRISP2	GCST90200493	X-12013 levels	69	Inverse variance weighted	-0.0644724	0.0167473	0.937562	0.907286	0.968848	0.000118251	40.9039	68	0.996244	-0.0118048	0.00636264	0.0679494	42.198	0.999
CRISP2_P16562_OID21456_v1_Oncology	CRISP2	GCST90200931	Glycerol to sulfate ratio	69	Inverse variance weighted	-0.0310109	0.0129817	0.969465	0.945109	0.994449	0.016903	65.7148	68	0.555998	-0.0125626	0.00492425	0.0130258	67.3918	0.58
CRISP2_P16562_OID21456_v1_Oncology	CRISP2	GCST90200936	Succinate to proline ratio	69	Inverse variance weighted	-0.0474007	0.0146552	0.953705	0.9267	0.981497	0.00121901	73.8081	68	0.294136	-0.00400055	0.00557995	0.475896	75.1058	0.33
CRYM_Q14894_OID30815_v1_Neurology_II	CRYM	GCST90199712	3-carboxy-4-methyl-5-propyl-2-furanpropanoate (cmpf) levels	32	Inverse variance weighted	-0.108616	0.0300266	0.897074	0.845803	0.951454	0.000297649	15.5895	31	0.990351	0.00164136	0.00824494	0.843548	16.167	0.989
CRYM_Q14894_OID30815_v1_Neurology_II	CRYM	GCST90199726	N-acetylthreonine levels	32	Inverse variance weighted	0.111092	0.0302072	1.1175	1.05326	1.18566	0.000235389	33.6161	31	0.341799	0.00953664	0.00825053	0.256852	34.6862	0.415
CRYM_Q14894_OID30815_v1_Neurology_II	CRYM	GCST90199755	3,7-dimethylurate levels	32	Inverse variance weighted	-0.098163	0.033956	0.906501	0.848134	0.968885	0.00384161	22.1914	31	0.876908	-0.00253217	0.0093447	0.788267	23.1047	0.897
CRYM_Q14894_OID30815_v1_Neurology_II	CRYM	GCST90199771	7-methylguanine levels	32	Inverse variance weighted	0.0713186	0.0359792	1.07392	1.0008	1.15239	0.0474552	44.694	31	0.0530612	0.0035552	0.0100217	0.725258	46.6422	0.086
CRYM_Q14894_OID30815_v1_Neurology_II	CRYM	GCST90199775	Gamma-glutamylisoleucine levels	32	Inverse variance weighted	0.0595731	0.0296818	1.06138	1.0014	1.12496	0.0447434	25.8121	31	0.730277	0.0144881	0.00815039	0.0856092	30.5583	0.647
CRYM_Q14894_OID30815_v1_Neurology_II	CRYM	GCST90199848	Succinylcarnitine levels	32	Inverse variance weighted	0.0860578	0.0300686	1.08987	1.02749	1.15603	0.0042091	17.77	31	0.972375	0.0137207	0.00825737	0.107004	20.0672	0.968
CRYM_Q14894_OID30815_v1_Neurology_II	CRYM	GCST90199959	O-sulfo-l-tyrosine levels	32	Inverse variance weighted	0.120857	0.0358166	1.12846	1.05196	1.21053	0.000739953	44.3192	31	0.0572375	0.0189242	0.00938287	0.0527342	46.2101	0.079
CRYM_Q14894_OID30815_v1_Neurology_II	CRYM	GCST90200184	3-formylindole levels	32	Inverse variance weighted	0.0888377	0.0334421	1.0929	1.02356	1.16694	0.00789649	40.8761	31	0.110447	0.0176814	0.00875556	0.0524522	45.9592	0.131
CRYM_Q14894_OID30815_v1_Neurology_II	CRYM	GCST90200270	2-methoxyhydroquinone sulfate (1) levels	32	Inverse variance weighted	0.0933452	0.0386562	1.09784	1.01773	1.18425	0.0157459	45.2192	31	0.0476546	-0.00665805	0.0107018	0.538547	47.2231	0.061
CRYM_Q14894_OID30815_v1_Neurology_II	CRYM	GCST90200306	Butyrate/isobutyrate (4:0) levels	32	Inverse variance weighted	-0.0652989	0.0311898	0.936787	0.881235	0.995842	0.0362959	20.2197	31	0.930977	-0.00705628	0.00856137	0.416331	21.1712	0.948
CRYM_Q14894_OID30815_v1_Neurology_II	CRYM	GCST90200364	Cysteinylglycine levels	32	Inverse variance weighted	0.125814	0.0304789	1.13407	1.06831	1.20388	3.66066e-05	30.5147	31	0.490846	0.0091726	0.00836954	0.281821	33.7695	0.502
CRYM_Q14894_OID30815_v1_Neurology_II	CRYM	GCST90200898	Citrulline to phosphate ratio	32	Inverse variance weighted	0.0780611	0.0307971	1.08119	1.01786	1.14846	0.0112548	32.1082	31	0.411516	0.0127243	0.00830883	0.136145	34.7832	0.435
CRYZL1_O95825_OID30272_v1_Cardiometabolic_II	CRYZL1	GCST90199768	Phenylacetylglutamine levels	9	Inverse variance weighted	0.16124	0.073524	1.17497	1.01728	1.3571	0.0283053	3.48216	8	0.90057	0.0106312	0.013042	0.441832	4.15513	0.927
CRYZL1_O95825_OID30272_v1_Cardiometabolic_II	CRYZL1	GCST90199853	5alpha-pregnan-3beta,20beta-diol monosulfate (1) levels	9	Inverse variance weighted	-0.230836	0.0792185	0.793869	0.6797	0.927217	0.00356922	4.33752	8	0.82546	0.00312885	0.0140465	0.830091	4.95203	0.869
CRYZL1_O95825_OID30272_v1_Cardiometabolic_II	CRYZL1	GCST90199905	Formiminoglutamate levels	9	Inverse variance weighted	0.177047	0.0736706	1.19369	1.03319	1.37911	0.0162513	1.75579	8	0.987605	-0.000537147	0.0130873	0.968407	2.03389	0.989
CRYZL1_O95825_OID30272_v1_Cardiometabolic_II	CRYZL1	GCST90200211	3-hydroxypyridine glucuronide levels	9	Inverse variance weighted	0.255896	0.127962	1.29162	1.0051	1.6598	0.0455235	15.2085	8	0.0552151	-0.00529256	0.0241315	0.832658	18.1713	0.102
CRYZL1_O95825_OID30272_v1_Cardiometabolic_II	CRYZL1	GCST90200270	2-methoxyhydroquinone sulfate (1) levels	9	Inverse variance weighted	-0.224177	0.0835457	0.799174	0.678462	0.941362	0.00729028	8.58891	8	0.378152	0.0135234	0.0149829	0.39674	10.3853	0.437
CRYZL1_O95825_OID30272_v1_Cardiometabolic_II	CRYZL1	GCST90200546	X-17354 levels	9	Inverse variance weighted	0.198928	0.0956348	1.22009	1.01155	1.47163	0.0375182	4.8357	8	0.774984	0.00424183	0.0170544	0.810714	6.7167	0.762
CRYZL1_O95825_OID30272_v1_Cardiometabolic_II	CRYZL1	GCST90200783	Mannose to S-methylcysteine ratio	9	Inverse variance weighted	0.213754	0.0782885	1.23832	1.06216	1.44369	0.0063269	4.94186	8	0.763772	-0.019415	0.0138918	0.204934	6.44112	0.755
CRYZL1_O95825_OID30272_v1_Cardiometabolic_II	CRYZL1	GCST90200791	Creatine to carnitine ratio	9	Inverse variance weighted	0.141431	0.0707676	1.15192	1.00273	1.32331	0.0456588	7.09954	8	0.525932	-0.00702583	0.0125504	0.593062	8.60023	0.577
CRYZL1_O95825_OID30272_v1_Cardiometabolic_II	CRYZL1	GCST90200905	Glucose to glycerol ratio	9	Inverse variance weighted	-0.185998	0.0869493	0.830275	0.700179	0.984543	0.0324229	12.5231	8	0.129344	-0.000844987	0.016484	0.96055	14.6896	0.186
CRYZL1_O95825_OID30272_v1_Cardiometabolic_II	CRYZL1	GCST90200931	Glycerol to sulfate ratio	9	Inverse variance weighted	0.197787	0.0706559	1.2187	1.0611	1.39972	0.00512137	7.21005	8	0.514149	-0.00285857	0.0126936	0.828259	8.4985	0.596
CSF3_P09919_OID20491_v1_Inflammation	CSF3	GCST90199726	N-acetylthreonine levels	4	Inverse variance weighted	0.292091	0.135949	1.33923	1.02596	1.74814	0.0316713	2.78441	3	0.426073	-0.0300243	0.0421876	0.550475	5.65093	0.486
CSF3_P09919_OID20491_v1_Inflammation	CSF3	GCST90199768	Phenylacetylglutamine levels	4	Inverse variance weighted	0.453404	0.168132	1.57366	1.13186	2.1879	0.00700288	4.55842	3	0.207138	-0.0144683	0.0597414	0.831209	7.09163	0.359
CSF3_P09919_OID20491_v1_Inflammation	CSF3	GCST90199848	Succinylcarnitine levels	4	Inverse variance weighted	0.446458	0.176763	1.56277	1.10517	2.20983	0.0115454	4.71985	3	0.193499	-0.0282375	0.060488	0.686539	7.3134	0.309
CSF3_P09919_OID20491_v1_Inflammation	CSF3	GCST90199891	S-methylcysteine levels	4	Inverse variance weighted	-0.301341	0.144001	0.739826	0.557896	0.981082	0.0363821	2.45842	3	0.482853	-0.0479356	0.0423753	0.375358	5.25579	0.506
CSF3_P09919_OID20491_v1_Inflammation	CSF3	GCST90199921	Dihydroferulate levels	4	Inverse variance weighted	-0.46348	0.165088	0.629091	0.455185	0.869439	0.00499327	3.04063	3	0.385403	-0.0802529	0.0483795	0.239016	4.52984	0.484
CSF3_P09919_OID20491_v1_Inflammation	CSF3	GCST90200044	1-(1-enyl-stearoyl)-2-oleoyl-GPE (p-18:0/18:1) levels	4	Inverse variance weighted	-0.396986	0.144776	0.672343	0.506239	0.892949	0.00610529	2.30843	3	0.510908	-0.0522441	0.0425867	0.344728	3.5344	0.616
CSF3_P09919_OID20491_v1_Inflammation	CSF3	GCST90200190	Dodecadienoate (12:2) levels	4	Inverse variance weighted	-0.556448	0.224402	0.573241	0.369252	0.889923	0.0131496	7.64425	3	0.0539655	0.0264677	0.0786939	0.768627	13.3778	0.188
CSF3_P09919_OID20491_v1_Inflammation	CSF3	GCST90200214	11beta-hydroxyandrosterone glucuronide levels	4	Inverse variance weighted	0.375437	0.13764	1.45563	1.11145	1.90639	0.00637808	0.601789	3	0.896023	-0.0286108	0.0405055	0.553173	0.916145	0.911
CSF3_P09919_OID20491_v1_Inflammation	CSF3	GCST90200356	Adenosine 5'-monophosphate (AMP) levels	4	Inverse variance weighted	-0.314867	0.143054	0.729886	0.551423	0.966107	0.0277335	1.3988	3	0.705817	0.0165512	0.0420931	0.732124	3.07751	0.692
CSF3_P09919_OID20491_v1_Inflammation	CSF3	GCST90200895	Hypotaurine to cysteine ratio	4	Inverse variance weighted	-0.567171	0.142449	0.567128	0.428969	0.749784	6.84614e-05	0.954457	3	0.81227	-0.00994765	0.0419095	0.834476	1.42875	0.846
CSF3_P09919_OID20491_v1_Inflammation	CSF3	GCST90200905	Glucose to glycerol ratio	4	Inverse variance weighted	0.287183	0.128784	1.33267	1.03538	1.71532	0.02575	1.54638	3	0.671609	-0.0284329	0.0378921	0.531301	2.94124	0.709
CSPG4_Q6UVK1_OID30397_v1_Cardiometabolic_II	CSPG4	GCST90199794	1-oleoyl-GPE (18:1) levels	6	Inverse variance weighted	-0.193512	0.0973417	0.82406	0.680926	0.997281	0.0468151	4.55475	5	0.472592	-0.0169375	0.0460794	0.731816	6.2038	0.583
CSPG4_Q6UVK1_OID30397_v1_Cardiometabolic_II	CSPG4	GCST90200364	Cysteinylglycine levels	6	Inverse variance weighted	-0.228347	0.11129	0.795848	0.639879	0.989834	0.0401877	6.64193	5	0.248661	0.0315561	0.0538266	0.589192	8.3798	0.384
CSPG4_Q6UVK1_OID30397_v1_Cardiometabolic_II	CSPG4	GCST90200936	Succinate to proline ratio	6	Inverse variance weighted	-0.19045	0.0962265	0.826587	0.684509	0.998156	0.0477951	1.60368	5	0.900804	0.0126427	0.0434154	0.785371	2.42688	0.895
CST1_P01037_OID30581_v1_Inflammation_II	CST1	GCST90199755	3,7-dimethylurate levels	60	Inverse variance weighted	-0.0799736	0.018425	0.923141	0.890398	0.957087	1.42157e-05	51.479	59	0.746044	-0.00740522	0.0068388	0.283367	53.8276	0.761
CST1_P01037_OID30581_v1_Inflammation_II	CST1	GCST90199768	Phenylacetylglutamine levels	60	Inverse variance weighted	0.0346282	0.0165924	1.03523	1.00211	1.06946	0.0368889	65.286	59	0.267562	0.00240843	0.00620712	0.699429	69.793	0.233
CST1_P01037_OID30581_v1_Inflammation_II	CST1	GCST90199775	Gamma-glutamylisoleucine levels	60	Inverse variance weighted	-0.0358975	0.0164787	0.964739	0.934078	0.996407	0.0293743	61.8508	59	0.374673	0.00855773	0.00606918	0.163871	63.707	0.402
CST1_P01037_OID30581_v1_Inflammation_II	CST1	GCST90199794	1-oleoyl-GPE (18:1) levels	60	Inverse variance weighted	-0.0506655	0.0166617	0.950597	0.920054	0.982153	0.00235922	51.617	59	0.741571	-0.000482445	0.00618739	0.938119	52.4885	0.761
CST1_P01037_OID30581_v1_Inflammation_II	CST1	GCST90199848	Succinylcarnitine levels	60	Inverse variance weighted	-0.0500896	0.0163048	0.951144	0.921229	0.982031	0.00212583	37.9965	59	0.984746	-0.00298834	0.00605602	0.623559	38.7787	0.982
CST1_P01037_OID30581_v1_Inflammation_II	CST1	GCST90199853	5alpha-pregnan-3beta,20beta-diol monosulfate (1) levels	60	Inverse variance weighted	0.0398153	0.0169996	1.04062	1.00652	1.07588	0.019174	49.8433	59	0.796372	0.00246253	0.00631012	0.697781	51.602	0.804
CST1_P01037_OID30581_v1_Inflammation_II	CST1	GCST90199888	Cinnamoylglycine levels	60	Inverse variance weighted	0.0459216	0.0166809	1.04699	1.01331	1.08179	0.00590618	49.4556	59	0.807512	0.000836201	0.00619182	0.893041	51.4706	0.817
CST1_P01037_OID30581_v1_Inflammation_II	CST1	GCST90199891	S-methylcysteine levels	60	Inverse variance weighted	-0.0350474	0.0166619	0.96556	0.934536	0.997613	0.035427	58.3744	59	0.498531	0.0125084	0.00618595	0.0477903	59.895	0.532
CST1_P01037_OID30581_v1_Inflammation_II	CST1	GCST90199959	O-sulfo-l-tyrosine levels	60	Inverse variance weighted	-0.0435721	0.0162486	0.957364	0.927355	0.988344	0.00732737	48.8919	59	0.82313	-0.00219624	0.00603528	0.717255	51.5388	0.811
CST1_P01037_OID30581_v1_Inflammation_II	CST1	GCST90200019	Dopamine 3-o-sulfate levels	60	Inverse variance weighted	-0.0454928	0.0166351	0.955526	0.924874	0.987195	0.00624264	58.7712	59	0.483907	-0.0099899	0.00617695	0.111243	59.7037	0.55
CST1_P01037_OID30581_v1_Inflammation_II	CST1	GCST90200163	Heptenedioate (C7:1-DC) levels	60	Inverse variance weighted	0.038722	0.0163894	1.03948	1.00662	1.07342	0.0181459	59.0823	59	0.472499	0.0162827	0.00607919	0.00960722	61.3326	0.483
CST1_P01037_OID30581_v1_Inflammation_II	CST1	GCST90200190	Dodecadienoate (12:2) levels	60	Inverse variance weighted	0.0669972	0.0162676	1.06929	1.03574	1.10394	3.81441e-05	45.3448	59	0.904395	0.00475191	0.0060395	0.4346	46.7074	0.919
CST1_P01037_OID30581_v1_Inflammation_II	CST1	GCST90200211	3-hydroxypyridine glucuronide levels	60	Inverse variance weighted	-0.0461431	0.0199077	0.954905	0.918363	0.992901	0.0204571	51.1257	59	0.75734	0.000848862	0.00737591	0.908775	53.937	0.726
CST1_P01037_OID30581_v1_Inflammation_II	CST1	GCST90200356	Adenosine 5'-monophosphate (AMP) levels	60	Inverse variance weighted	-0.0487363	0.0165479	0.952432	0.922037	0.98383	0.00322792	57.4066	59	0.534453	-0.000404011	0.00614305	0.947789	59.4521	0.548
CST1_P01037_OID30581_v1_Inflammation_II	CST1	GCST90200364	Cysteinylglycine levels	60	Inverse variance weighted	0.0512806	0.0165277	1.05262	1.01907	1.08728	0.00191757	55.3207	59	0.611898	0.00212783	0.0061356	0.729996	57.1035	0.6
CST1_P01037_OID30581_v1_Inflammation_II	CST1	GCST90200427	Tyrosine levels	60	Inverse variance weighted	-0.0390441	0.0173902	0.961708	0.929481	0.995053	0.0247571	62.3551	59	0.357807	-0.011358	0.00634049	0.0784566	64.0342	0.39
CST1_P01037_OID30581_v1_Inflammation_II	CST1	GCST90200493	X-12013 levels	60	Inverse variance weighted	0.0453155	0.0210504	1.04636	1.00407	1.09043	0.0313406	67.1488	59	0.218016	0.00323089	0.00783802	0.681707	68.4527	0.257
CST1_P01037_OID30581_v1_Inflammation_II	CST1	GCST90200898	Citrulline to phosphate ratio	60	Inverse variance weighted	-0.0594388	0.0164033	0.942293	0.91248	0.973081	0.000290538	53.661	59	0.671934	-0.00161936	0.00609109	0.791292	54.6508	0.717
CST5_P28325_OID20995_v1_Neurology	CST5	GCST90199712	3-carboxy-4-methyl-5-propyl-2-furanpropanoate (cmpf) levels	97	Inverse variance weighted	0.0241098	0.012234	1.0244	1.00013	1.04926	0.0487552	66.0999	96	0.991453	-0.00282997	0.004579	0.538033	67.8393	0.991
CST5_P28325_OID20995_v1_Neurology	CST5	GCST90199768	Phenylacetylglutamine levels	97	Inverse variance weighted	-0.0613066	0.0124802	0.940535	0.917807	0.963825	9.00058e-07	106.462	96	0.218597	-0.0122286	0.00452612	0.00816889	108.752	0.21
CST5_P28325_OID20995_v1_Neurology	CST5	GCST90199771	7-methylguanine levels	97	Inverse variance weighted	0.0293357	0.012202	1.02977	1.00543	1.05469	0.0162088	83.4943	96	0.814955	0.00145995	0.00456787	0.749964	84.9511	0.846
CST5_P28325_OID20995_v1_Neurology	CST5	GCST90199864	Gamma-CEHC levels	97	Inverse variance weighted	-0.0547419	0.0126047	0.946729	0.923627	0.97041	1.40566e-05	78.6875	96	0.900547	-0.00629869	0.00471872	0.185122	80.3787	0.903
CST5_P28325_OID20995_v1_Neurology	CST5	GCST90199888	Cinnamoylglycine levels	97	Inverse variance weighted	-0.0362963	0.0125123	0.964355	0.940992	0.988297	0.00372145	91.887	96	0.599814	-0.000265632	0.00468614	0.954915	94.4495	0.555
CST5_P28325_OID20995_v1_Neurology	CST5	GCST90199891	S-methylcysteine levels	97	Inverse variance weighted	0.0365265	0.0125198	1.0372	1.01206	1.06297	0.00352839	95.2353	96	0.502859	0.00648921	0.00468556	0.169315	96.3756	0.541
CST5_P28325_OID20995_v1_Neurology	CST5	GCST90199921	Dihydroferulate levels	97	Inverse variance weighted	-0.0498006	0.0143418	0.951419	0.925047	0.978543	0.000515799	96.0671	96	0.478875	-0.00333979	0.00537951	0.536194	97.6776	0.486
CST5_P28325_OID20995_v1_Neurology	CST5	GCST90200019	Dopamine 3-o-sulfate levels	97	Inverse variance weighted	0.0267504	0.0125021	1.02711	1.00225	1.05259	0.0323809	92.0414	96	0.595379	-0.00380433	0.00467909	0.418223	93.8855	0.592
CST5_P28325_OID20995_v1_Neurology	CST5	GCST90200163	Heptenedioate (C7:1-DC) levels	97	Inverse variance weighted	-0.0371577	0.0122915	0.963524	0.940589	0.987019	0.00250254	74.2772	96	0.951081	-0.0100356	0.00460183	0.0316694	76.3404	0.947
CST5_P28325_OID20995_v1_Neurology	CST5	GCST90200174	3-hydroxybutyroylglycine levels	97	Inverse variance weighted	-0.0278097	0.0122492	0.972573	0.949501	0.996206	0.0231881	103.326	96	0.2865	0.0023636	0.00460293	0.608795	106.041	0.278
CST5_P28325_OID20995_v1_Neurology	CST5	GCST90200427	Tyrosine levels	97	Inverse variance weighted	0.0415848	0.0127113	1.04246	1.01681	1.06876	0.00106984	82.1119	96	0.842893	-0.00520956	0.0047589	0.276417	83.6652	0.854
CST5_P28325_OID20995_v1_Neurology	CST5	GCST90200534	X-16580 levels	97	Inverse variance weighted	-0.0278803	0.0131339	0.972505	0.94779	0.997864	0.0337727	107.955	96	0.190236	-0.00541418	0.00491005	0.272956	110.03	0.194
CST5_P28325_OID20995_v1_Neurology	CST5	GCST90200791	Creatine to carnitine ratio	97	Inverse variance weighted	0.026583	0.0114002	1.02694	1.00425	1.05014	0.0197119	70.6695	96	0.975581	0.00126509	0.00426698	0.767507	71.7568	0.982
CST5_P28325_OID20995_v1_Neurology	CST5	GCST90200905	Glucose to glycerol ratio	97	Inverse variance weighted	0.0309474	0.0126622	1.03143	1.00615	1.05735	0.0145221	122.864	96	0.0336433	-0.00322	0.0047542	0.499864	124.823	0.04
CTHRC1_Q96CG8_OID30393_v1_Cardiometabolic_II	CTHRC1	GCST90199726	N-acetylthreonine levels	11	Inverse variance weighted	-0.141388	0.0705307	0.868152	0.756065	0.996857	0.0450023	2.28836	10	0.993614	-0.00717364	0.0138566	0.617148	2.88095	0.986
CTHRC1_Q96CG8_OID30393_v1_Cardiometabolic_II	CTHRC1	GCST90200936	Succinate to proline ratio	11	Inverse variance weighted	0.224822	0.07386	1.2521	1.08335	1.44714	0.00233535	8.48431	10	0.58164	0.00581732	0.014516	0.697949	10.5934	0.622
CTSC_P53634_OID20679_v1_Inflammation	CTSC	GCST90199626	Xanthurenate levels	56	Inverse variance weighted	-0.0320768	0.0129322	0.968432	0.944194	0.993293	0.0131243	44.8978	55	0.832674	0.00122561	0.00641758	0.84926	46.2475	0.85
CTSC_P53634_OID20679_v1_Inflammation	CTSC	GCST90199661	Maleate levels	56	Inverse variance weighted	0.0972158	0.0128702	1.1021	1.07464	1.13025	4.2361e-14	53.5198	55	0.531346	0.00782853	0.00637986	0.22512	55.9055	0.536
CTSC_P53634_OID20679_v1_Inflammation	CTSC	GCST90199726	N-acetylthreonine levels	56	Inverse variance weighted	-0.0334862	0.0120837	0.967068	0.944433	0.990246	0.00558513	43.6252	55	0.865439	0.00363889	0.00599101	0.546137	45.2666	0.872
CTSC_P53634_OID20679_v1_Inflammation	CTSC	GCST90199755	3,7-dimethylurate levels	56	Inverse variance weighted	0.0370853	0.014143	1.03778	1.00941	1.06695	0.00873734	47.4981	55	0.753735	-0.000995755	0.00700894	0.887554	49.0591	0.745
CTSC_P53634_OID20679_v1_Inflammation	CTSC	GCST90199768	Phenylacetylglutamine levels	56	Inverse variance weighted	-0.057362	0.0121256	0.944252	0.922075	0.966962	2.23804e-06	42.2474	55	0.896192	-0.00175546	0.00601187	0.771406	43.1783	0.903
CTSC_P53634_OID20679_v1_Inflammation	CTSC	GCST90199771	7-methylguanine levels	56	Inverse variance weighted	0.0312965	0.0124782	1.03179	1.00686	1.05734	0.0121381	22.6665	55	0.999966	-0.000176266	0.00618733	0.977378	23.1796	1
CTSC_P53634_OID20679_v1_Inflammation	CTSC	GCST90199888	Cinnamoylglycine levels	56	Inverse variance weighted	-0.0307272	0.0134583	0.96974	0.944494	0.995661	0.0224222	60.6807	55	0.278559	-0.00442754	0.00670571	0.511891	62.8067	0.281
CTSC_P53634_OID20679_v1_Inflammation	CTSC	GCST90199921	Dihydroferulate levels	56	Inverse variance weighted	0.0328269	0.0146495	1.03337	1.00412	1.06347	0.0250378	29.5138	55	0.998083	0.0028567	0.00726971	0.695896	30.5155	1
CTSC_P53634_OID20679_v1_Inflammation	CTSC	GCST90199959	O-sulfo-l-tyrosine levels	56	Inverse variance weighted	-0.0345369	0.0124841	0.966053	0.942701	0.989983	0.00566687	41.65	55	0.907987	0.00704879	0.00619013	0.259849	43.3804	0.904
CTSC_P53634_OID20679_v1_Inflammation	CTSC	GCST90200038	1-palmitoyl-2-palmitoleoyl-gpc (16:0/16:1) levels	56	Inverse variance weighted	0.0329997	0.0133475	1.03355	1.00686	1.06095	0.0134229	60.5473	55	0.282574	0.00832197	0.00658224	0.21155	62.6377	0.276
CTSC_P53634_OID20679_v1_Inflammation	CTSC	GCST90200184	3-formylindole levels	56	Inverse variance weighted	-0.0244211	0.0121264	0.975875	0.952954	0.999347	0.044023	39.426	55	0.943947	-0.00233525	0.00601351	0.699296	40.3003	0.962
CTSC_P53634_OID20679_v1_Inflammation	CTSC	GCST90200211	3-hydroxypyridine glucuronide levels	56	Inverse variance weighted	0.0913694	0.0153392	1.09567	1.06322	1.12912	2.57571e-09	55.8871	55	0.441304	0.00202821	0.00768256	0.792783	58.6991	0.415
CTSC_P53634_OID20679_v1_Inflammation	CTSC	GCST90200270	2-methoxyhydroquinone sulfate (1) levels	56	Inverse variance weighted	0.0387596	0.0138041	1.03952	1.01177	1.06803	0.00498761	59.3773	55	0.319183	0.00643385	0.00685843	0.352373	63.4438	0.284
CTSC_P53634_OID20679_v1_Inflammation	CTSC	GCST90200364	Cysteinylglycine levels	56	Inverse variance weighted	-0.0271947	0.0126909	0.973172	0.949264	0.997682	0.0321249	39.2263	55	0.946591	0.00191089	0.00629243	0.762539	40.3337	0.931
CTSC_P53634_OID20679_v1_Inflammation	CTSC	GCST90200546	X-17354 levels	56	Inverse variance weighted	-0.0416399	0.0178621	0.959215	0.926214	0.993392	0.0197435	69.482	55	0.0904955	-0.0114228	0.00880284	0.199931	73.3759	0.085
CTSC_P53634_OID20679_v1_Inflammation	CTSC	GCST90200606	X-22509 levels	56	Inverse variance weighted	-0.0522557	0.0157254	0.949086	0.92028	0.978794	0.000890536	53.2198	55	0.542926	-0.0116303	0.00778789	0.141158	54.9908	0.531
CTSC_P53634_OID20679_v1_Inflammation	CTSC	GCST90200905	Glucose to glycerol ratio	56	Inverse variance weighted	0.0292427	0.0124527	1.02967	1.00485	1.05512	0.0188595	64.9976	55	0.167617	-0.00444046	0.00619932	0.476903	67.8469	0.167
CTSF_Q9UBX1_OID21500_v1_Oncology	CTSF	GCST90199626	Xanthurenate levels	17	Inverse variance weighted	0.13537	0.0564585	1.14496	1.02502	1.27894	0.016499	18.1269	16	0.316521	0.0105212	0.01339	0.444246	19.9632	0.372
[truncated: 305 more rows]

## Sheet: Table S7
Table.S7 Associations between Plasma metabolites and intracranial aneurysms
[truncated: 49 more rows]

## Sheet: Table S8
Table.S8 Plasma metabolites Mediation effect
[truncated: 9 more rows]

[truncated: 2 more sheets: Table S9, Table S10]
